# Supplementary material for: Spatial distribution, diversity, and taphonomy of clypeasteroid and spatangoid echinoids of the central Florida Keys
Source: PeerJ. 2022 Oct 31;10:e14245. doi: 10.7717/peerj.14245 (PMC9632462; doi:10.7717/peerj.14245)
Supplement: Supplemental Information 2 — 0 = absent, 1 = low, 2 = intermediate, 3 = high. [file peerj-10-14245-s002.xlsx]

## Sheet: Sheet1
species	test thikness	internal supports	relative sturdiness		key
Clypeaster rosaceus	3	3	3		0=absent
Clypeaster subdepressus	2	3	2.5		1=low
Encope michelini	1	3	2		2=intermediate
Leodia sexiesperforata	1	3	2		3=high
Meoma ventricosa	1	0	1
Plagiobrissus grandis	1	0	1
