# Supplementary material for: Spatial distribution, diversity, and taphonomy of clypeasteroid and spatangoid echinoids of the central Florida Keys
Source: PeerJ. 2022 Oct 31;10:e14245. doi: 10.7717/peerj.14245 (PMC9632462; doi:10.7717/peerj.14245)
Supplement: Supplemental Information 3 — Downloaded (10/25/2021) from https://www.idigbio.org/portal/search. [file peerj-10-14245-s003.csv]

coreid	idigbio:associatedsequences	idigbio:barcodeValue	dwc:basisOfRecord	dwc:bed	gbif:canonicalName	dwc:catalogNumber	dwc:class	dwc:collectionCode	dwc:collectionID	idigbio:collectionName	dwc:recordedBy	dwc:vernacularName	idigbio:commonnames	dwc:continent	dwc:coordinateUncertaintyInMeters	dwc:country	idigbio:isoCountryCode	dwc:county	dwc:datasetID	idigbio:eventDate	idigbio:dateModified	idigbio:dataQualityScore	dwc:earliestAgeOrLowestStage	dwc:earliestEonOrLowestEonothem	dwc:earliestEpochOrLowestSeries	dwc:earliestEraOrLowestErathem	dwc:earliestPeriodOrLowestSystem	idigbio:etag	dwc:eventDate	dwc:family	dwc:fieldNumber	idigbio:flags	dwc:formation	dwc:genus	dwc:geologicalContextID	idigbio:geoPoint	dwc:group	idigbio:hasImage	idigbio:hasMedia	dwc:higherClassification	dwc:highestBiostratigraphicZone	dwc:individualCount	dwc:infraspecificEpithet	dwc:institutionCode	dwc:institutionID	idigbio:institutionName	dwc:kingdom	dwc:latestAgeOrHighestStage	dwc:latestEonOrHighestEonothem
755c636b-0fb3-4156-9173-c7d076438f22			preservedspecimen		Clypeaster ravenelii	3339-echinodermata	echinoidea	invertebrate zoology			burgess, g.			north america		united states	usa	monroe county	7ddf754f-d193-4cc9-b351-99906754a03b	1992-09-26T00:00:00+00:00	2018-04-13T10:17:59.368742+00:00	0.202898551						5e7cb54f2c142c6aa1294d7649ef1f88091ea25c	9/26/1992	clypeasteridae		["geopoint_datum_missing", "rev_geocode_eez", "dwc_taxonrank_added", "dwc_multimedia_added", "gbif_reference_added", "dwc_scientificnameauthorship_added", "gbif_canonicalname_added", "dwc_taxonomicstatus_added", "gbif_genericname_added", "dwc_datasetid_added", "dwc_specificepithet_replaced", "dwc_parentnameusageid_added", "dwc_country_replaced", "dwc_taxonid_added", "idigbio_isocountrycode_added"…		clypeaster		{"lat": 24.4075, "lon": -82.2458333}		FALSE	FALSE					uf			animalia
7a20ca3a-f687-4c38-b2f9-6f335914f512			preservedspecimen		Agassizia excentrica	ech-3014	echinoidea	iz			steamer bibb, louis f. pourtales			north america		united states	usa		7ddf754f-d193-4cc9-b351-99906754a03b	1869-04-03T00:00:00+00:00	2021-09-19T20:38:55.839917+00:00	0.376811594						bd37aeca1d948db5b5de90d53476fff2ef6fa053	1869-04-03	prenasteridae	cast no. 2	["geopoint_datum_error", "rev_geocode_eez", "dwc_taxonrank_added", "gbif_reference_added", "gbif_canonicalname_added", "dwc_taxonomicstatus_added", "gbif_genericname_added", "dwc_datasetid_added", "dwc_continent_added", "idigbio_isocountrycode_added", "gbif_taxon_corrected", "dwc_taxonid_added", "dwc_parentnameusageid_added"]		agassizia		{"lat": 25.0222222222, "lon": -80.325}		FALSE	FALSE	animalia echinodermata echinoidea spatangoida prenasteridae agassizia excentrica		1		mcz	b4640710-8e03-11d8-b956-b8a03c50a862		animalia
94213241-7f37-46a0-9b9c-697df1fa5730			preservedspecimen		coelopleurus floridanus	ech-4718	echinoidea	iz			steamer bibb, louis f. pourtales			north america	0	united states	usa		7ddf754f-d193-4cc9-b351-99906754a03b	1869-05-07T00:00:00+00:00	2021-05-20T20:34:53.226246+00:00	0.376811594						38a6b3816f22d722956800b1efa19ce37a512f1d	1869-05-07	arbaciidae		["geopoint_datum_error", "rev_geocode_eez", "dwc_taxonrank_added", "gbif_reference_added", "gbif_canonicalname_added", "dwc_taxonomicstatus_added", "gbif_genericname_added", "dwc_datasetid_added", "dwc_continent_added", "idigbio_isocountrycode_added", "gbif_taxon_corrected", "dwc_taxonid_added", "dwc_parentnameusageid_added"]		coelopleurus		{"lat": 24.5208333333, "lon": -80.5833333333}		FALSE	FALSE	animalia echinodermata echinoidea arbacioida arbaciidae coelopleurus floridanus		1		mcz	b4640710-8e03-11d8-b956-b8a03c50a862		animalia
70c35507-8170-485d-bbcf-4c5fd1ce2a8b			preservedspecimen			9068-echinodermata	echinoidea	invertebrate zoology			mcginty, t.			north america		united states	usa	monroe county		1951-07-08T00:00:00+00:00	2018-04-13T10:17:59.368742+00:00	0.246376812						6347c468532340c4fd89604b583a8e3d84587e3f	7/8/1951			["geopoint_datum_missing", "rev_geocode_eez", "dwc_country_replaced", "idigbio_isocountrycode_added", "dwc_kingdom_suspect"]				{"lat": 25.0, "lon": -81.0}		FALSE	FALSE					uf			animalia
73472a47-b496-412d-8bf9-076039d9d9e0			preservedspecimen		Leodia sexiesperforata	ech-4460	echinoidea	iz			carnegie institute expedition 1916-1917, hubert lyman clark			north america		united states	usa	monroe	7ddf754f-d193-4cc9-b351-99906754a03b	1917-06-01T19:17:00+00:00	2021-05-20T20:34:53.226246+00:00	0.362318841						aed469f80e1b72ef8667a1b5a6dcf8b5b1ab6923	1917-06-01/1917-06-30	mellitidae		["rev_geocode_eez", "dwc_taxonrank_added", "gbif_reference_added", "gbif_genericname_added", "dwc_parentnameusageid_added", "dwc_datasetid_added", "gbif_taxon_corrected", "gbif_vernacularname_added", "dwc_continent_added", "idigbio_isocountrycode_added", "dwc_taxonomicstatus_added", "dwc_taxonid_added", "dwc_originalnameusageid_added", "gbif_canonicalname_added"]		leodia		{"lat": 24.6185, "lon": -82.8854}		FALSE	FALSE	animalia echinodermata echinoidea clypeasteroida mellitidae leodia sexiesperforata		4		mcz	b4640710-8e03-11d8-b956-b8a03c50a862		animalia
14e2ffce-2773-4807-94f1-15a509b76c8c			preservedspecimen		Clypeaster subdepressus	2612-echinodermata	echinoidea	invertebrate zoology			bell, t.; olaivar, b.			north america		united states	usa		7ddf754f-d193-4cc9-b351-99906754a03b	2003-04-25T00:00:00+00:00	2018-04-12T14:46:51.181868+00:00	0.188405797						8e2829be88d957ddffa633b62c3401720753d256	4/25/2003	clypeasteridae		["geopoint_datum_missing", "rev_geocode_eez", "dwc_taxonrank_added", "dwc_multimedia_added", "gbif_reference_added", "gbif_canonicalname_added", "dwc_taxonomicstatus_added", "gbif_genericname_added", "dwc_datasetid_added", "dwc_scientificnameauthorship_replaced", "gbif_vernacularname_added", "dwc_parentnameusageid_added", "dwc_country_replaced", "dwc_taxonid_added", "idigbio_isocountrycode_added"…		clypeaster		{"lat": 24.59605, "lon": -82.6747833}		FALSE	FALSE					uf			animalia
5459d09c-02e7-4302-92fe-c0b37c8586ef			fossilspecimen		strongylocentrotus polyacanthus	ypm ip 030161	echinoidea	ip			sidney s. holt	sea urchins; echinoderms; animals	["sea urchins; echinoderms; animals"]	north america	8000	united states	usa	monroe county	7ddf754f-d193-4cc9-b351-99906754a03b	1936-03-02T00:00:00+00:00	2021-04-19T21:48:05.355312+00:00	0.289855072			recent		quaternary	b51bdabc54ae86d9750101805c0105ec7ec905ab	3/2/1936	strongylocentrotidae		["rev_geocode_eez", "gbif_reference_added", "dwc_taxonrank_replaced", "gbif_genericname_added", "dwc_parentnameusageid_added", "idigbio_isocountrycode_added", "dwc_datasetid_replaced", "dwc_order_replaced", "dwc_country_replaced", "dwc_scientificnameauthorship_added", "dwc_specificepithet_replaced", "dwc_taxonomicstatus_added", "dwc_taxonid_added", "dwc_multimedia_added", "gbif_taxon_corrected", …		strongylocentrotus		{"lat": 25.331809, "lon": -80.310879}		FALSE	FALSE	animalia; echinodermata; echinozoa; echinoidea; euechinoidea; echinacea; echinoida; strongylocentrotidae		3		ypm			animalia
8b781155-92ae-43c0-ac13-0708ed4605a6			preservedspecimen		Encope michelini	ypm iz 000245.ec	echinoidea	iz			bryant, j. m.	cake urchins; sea urchins; echinoderms; animals	["cake urchins; sea urchins; echinoderms; animals"]	north america	4023	united states	usa	monroe county	7ddf754f-d193-4cc9-b351-99906754a03b		2021-04-19T21:45:18.059360+00:00	0.275362319						1887bb01b4c3e0a82e97b19eae937d5ccde93269		mellitidae		["geopoint_low_precision", "gbif_vernacularname_added", "gbif_reference_added", "gbif_canonicalname_added", "gbif_genericname_added", "dwc_taxonid_added", "gbif_taxon_corrected", "dwc_country_replaced", "idigbio_isocountrycode_added", "dwc_scientificnameauthorship_replaced", "dwc_taxonomicstatus_added", "dwc_parentnameusageid_added", "dwc_datasetid_replaced"]		encope		{"lat": 24.55042479103498, "lon": -81.7698131655274}		FALSE	FALSE	animalia; echinodermata; echinozoa; echinoidea; euechinoidea; gnathostomata; clypeasteroida; scutellina; mellitidae		1		ypm			animalia
842edf31-a32f-4515-a9bc-66ec70d79369			preservedspecimen		eucidaris tribuloides	104967	echinoidea	iz			antonio j. ferreira			north america		united states	usa		7ddf754f-d193-4cc9-b351-99906754a03b	1975-04-26T00:00:00+00:00	2016-04-07T17:11:40.749458+00:00	0.231884058						96ddb3bcc5e6bf69e8c7e2c3357909dd1499dad7	00:00.0	cidaridae	ajf-229	["geopoint_datum_missing", "rev_geocode_eez", "dwc_taxonrank_added", "dwc_multimedia_added", "gbif_reference_added", "gbif_canonicalname_added", "dwc_taxonomicstatus_added", "gbif_genericname_added", "dwc_datasetid_added", "gbif_taxon_corrected", "dwc_parentnameusageid_added", "dwc_continent_added", "dwc_taxonid_added", "idigbio_isocountrycode_added", "gbif_vernacularname_added", "dwc_order_added…		eucidaris		{"lat": 25.3333333, "lon": -80.2333333}		FALSE	FALSE	animalia: echinodermata: echinoidea: cidaroida: cidaridae		1		cas			animalia
5cb614e9-11be-4cd1-8a81-3e52227d45bd			preservedspecimen		stylocidaris lineata	9001-echinodermata	echinoidea	invertebrate zoology			anker, arthur; bemis, a.; ewers, c.; hecht, g.; krisberg, m.; mcpherson, s.; zill, j.			north america		united states	usa	monroe county	7ddf754f-d193-4cc9-b351-99906754a03b	2009-06-08T00:00:00+00:00	2017-12-06T14:50:11.566967+00:00	0.246376812						7f4bbd36feb7947faefc02aa5394cb1fe7a72ff2	6/8/2009	cidaridae		["geopoint_datum_missing", "rev_geocode_eez", "dwc_taxonrank_added", "gbif_reference_added", "gbif_canonicalname_added", "dwc_taxonomicstatus_added", "gbif_genericname_added", "dwc_datasetid_added", "dwc_scientificnameauthorship_replaced", "dwc_parentnameusageid_added", "dwc_country_replaced", "dwc_taxonid_added", "idigbio_isocountrycode_added", "gbif_taxon_corrected"]		stylocidaris		{"lat": 24.2242, "lon": -81.4834833}		FALSE	FALSE					uf			animalia
5ad34fdf-cfd1-46ce-b5fa-78d7dcb93730			preservedspecimen		Echinolampas depressa	e12932	echinoidea	invertebrate zoology			university of miami			north america		united states	usa		7ddf754f-d193-4cc9-b351-99906754a03b	4/26/1969	2021-04-18T11:29:37.741747+00:00	0.289855072						ba6b00de8c886cdc282bac06ed90aa617cd43e2b		echinolampadidae	g1086	["geopoint_datum_missing", "rev_geocode_eez", "dwc_taxonrank_added", "gbif_reference_added", "gbif_canonicalname_added", "dwc_taxonomicstatus_added", "gbif_genericname_added", "dwc_datasetid_added", "dwc_scientificnameauthorship_replaced", "dwc_continent_added", "dwc_taxonid_added", "idigbio_isocountrycode_added", "gbif_taxon_corrected", "dwc_order_replaced", "dwc_parentnameusageid_added"]		echinolampas		{"lat": 24.3583, "lon": -82.445}		FALSE	FALSE	animalia, echinodermata, echinoidea, cassiduloida, echinolampadidae		1		usnm	http://biocol.org/urn:lsid:biocol.org:col:34871		animalia
41779690-bda7-42ac-97f2-fe7471148d27			preservedspecimen		Encope michelini	7932-echinodermata	echinoidea	invertebrate zoology			demaria, don; boniface, christian			north america		united states	usa		7ddf754f-d193-4cc9-b351-99906754a03b	2008-06-02T00:00:00+00:00	2018-10-06T15:59:22.686719+00:00	0.202898551						af15e8d150464e204056db1564bad4fe39b33f22	6/2/2008	mellitidae		["geopoint_datum_missing", "rev_geocode_eez", "dwc_taxonrank_added", "dwc_specificepithet_replaced", "gbif_reference_added", "gbif_canonicalname_added", "dwc_taxonomicstatus_added", "gbif_genericname_added", "dwc_datasetid_added", "dwc_scientificnameauthorship_replaced", "gbif_vernacularname_added", "dwc_country_replaced", "dwc_taxonid_added", "idigbio_isocountrycode_added", "gbif_taxon_corrected…		encope		{"lat": 24.56995, "lon": -81.3770667}		FALSE	FALSE					uf			animalia
5178ad84-a10b-4a12-9870-3a5427a1642c			preservedspecimen			9024-echinodermata	echinoidea	invertebrate zoology			anker, arthur; bemis, a.; ewers, c.; hecht, g.; krisberg, m.; mcpherson, s.; zill, j.			north america		united states	usa	monroe county		2009-06-07T00:00:00+00:00	2020-10-14T13:20:09.878952+00:00	0.246376812						8752b56e215dd5c42fcbabe81cc1d5ce752d9f2a	6/7/2009			["geopoint_datum_missing", "rev_geocode_eez", "dwc_country_replaced", "idigbio_isocountrycode_added", "dwc_kingdom_suspect"]				{"lat": 24.8899, "lon": -81.4428167}		FALSE	FALSE					uf			animalia
a3518450-f7f3-4f38-aec8-2f7b2e056ae0			preservedspecimen		cidaris abyssicola	e27474	echinoidea	invertebrate zoology			j. henderson			north america		united states	usa		7ddf754f-d193-4cc9-b351-99906754a03b	10/10/1916	2021-04-18T11:29:37.741747+00:00	0.260869565						09e8a6d37108f81b1c6edef5e7f8d257305d4465		cidaridae		["geopoint_datum_missing", "rev_geocode_eez", "geopoint_low_precision", "dwc_taxonrank_added", "dwc_originalnameusageid_added", "dwc_multimedia_added", "gbif_reference_added", "gbif_canonicalname_added", "dwc_taxonomicstatus_added", "gbif_genericname_added", "dwc_datasetid_added", "dwc_scientificnameauthorship_replaced", "dwc_continent_added", "dwc_taxonid_added", "idigbio_isocountrycode_added", …		cidaris		{"lat": 24.45, "lon": -81.92}		FALSE	FALSE	animalia, echinodermata, echinoidea, cidaroida, cidaridae		7		usnm	http://biocol.org/urn:lsid:biocol.org:col:34871		animalia
7407b88f-c789-4ee4-b270-36c612bf2258			preservedspecimen		Clypeaster chesheri	ech-8441	echinoidea	iz			sylvia a. earle, edward chin, rv anton bruun			north america	30236	united states	usa	monroe	7ddf754f-d193-4cc9-b351-99906754a03b	1966-10-18T00:00:00+00:00	2021-09-19T20:38:55.839917+00:00	0.362318841						491d31d9c68a41ece734192d758034ddf51ecfa0	10/18/1966	clypeasteridae		["rev_geocode_eez", "dwc_taxonrank_added", "gbif_reference_added", "gbif_genericname_added", "dwc_parentnameusageid_added", "dwc_datasetid_added", "dwc_scientificnameauthorship_replaced", "dwc_continent_added", "idigbio_isocountrycode_added", "dwc_taxonomicstatus_added", "dwc_taxonid_added", "dwc_multimedia_added", "gbif_taxon_corrected", "gbif_canonicalname_added"]		clypeaster		{"lat": 24.632915, "lon": -82.92794}		FALSE	FALSE	animalia echinodermata echinoidea clypeasteroida clypeasteridae clypeaster chesheri		1		mcz	b4640710-8e03-11d8-b956-b8a03c50a862		animalia
5b0f241e-f698-474a-8e5a-d3d207d6f0fd			preservedspecimen		Leodia	10908-echinodermata	echinoidea	invertebrate zoology			paulay, gustav; bemis, mandy; moore, jenna; evans, nathaniel; strimaitis, anna; biggs, brendan; thomas, jim; thacker, cheryl			north america		united states	usa		7ddf754f-d193-4cc9-b351-99906754a03b	2011-03-06T00:00:00+00:00	2018-09-07T15:21:39.551795+00:00	0.231884058						eaa90345c4d8fbc1535440fe18ff6f82df3c1f11	3/6/2011	mellitidae		["geopoint_datum_missing", "rev_geocode_eez", "dwc_taxonrank_added", "dwc_country_replaced", "dwc_scientificnameauthorship_added", "gbif_canonicalname_added", "dwc_taxonomicstatus_added", "gbif_genericname_added", "dwc_datasetid_added", "dwc_parentnameusageid_added", "dwc_taxonid_added", "idigbio_isocountrycode_added", "gbif_taxon_corrected"]		leodia		{"lat": 24.6795, "lon": -81.7611333}		FALSE	FALSE					uf			animalia
4f144c8c-521e-49c0-b3cb-082078cf87a1			preservedspecimen		lytechinus variegatus	5058-echinodermata	echinoidea	invertebrate zoology			michonneau, françois			north america		united states	usa		7ddf754f-d193-4cc9-b351-99906754a03b	2007-03-14T00:00:00+00:00	2018-04-13T10:17:59.368742+00:00	0.188405797						b28dd4f04a70b5dd5b50591515f87ab6940b9451	3/14/2007	toxopneustidae		["geopoint_datum_missing", "rev_geocode_eez", "dwc_taxonrank_added", "dwc_multimedia_added", "gbif_reference_added", "gbif_canonicalname_added", "dwc_taxonomicstatus_added", "gbif_genericname_added", "dwc_datasetid_added", "dwc_scientificnameauthorship_replaced", "gbif_vernacularname_added", "dwc_parentnameusageid_added", "dwc_country_replaced", "dwc_taxonid_added", "idigbio_isocountrycode_added"…		lytechinus		{"lat": 25.2239667, "lon": -81.7954167}		FALSE	FALSE					uf			animalia
7f2458a6-6f71-400b-b909-a639b7aaa7cc			preservedspecimen		coelopleurus floridanus	8994-echinodermata	echinoidea	invertebrate zoology			anker, arthur; bemis, a.; ewers, c.; hecht, g.; krisberg, m.; mcpherson, s.; zill, j.			north america		united states	usa	monroe county	7ddf754f-d193-4cc9-b351-99906754a03b	2009-06-08T00:00:00+00:00	2017-12-06T14:50:11.566967+00:00	0.246376812						a5465c6dc0e5f2c6c15150d2b1897ba6f7ab998b	6/8/2009	arbaciidae		["geopoint_datum_missing", "rev_geocode_eez", "dwc_taxonrank_added", "gbif_reference_added", "gbif_canonicalname_added", "dwc_taxonomicstatus_added", "gbif_genericname_added", "dwc_datasetid_added", "dwc_scientificnameauthorship_replaced", "dwc_country_replaced", "dwc_taxonid_added", "idigbio_isocountrycode_added", "gbif_taxon_corrected", "dwc_parentnameusageid_added"]		coelopleurus		{"lat": 24.2452, "lon": -81.4338}		FALSE	FALSE					uf			animalia
59de99f9-07f8-462c-8532-0151162cc3b7			preservedspecimen		echinometra lucunter	e36738	echinoidea	invertebrate zoology			kier & sohl			north america		united states	usa		7ddf754f-d193-4cc9-b351-99906754a03b		2021-04-18T11:29:37.741747+00:00	0.217391304						bf1d43e21159068caa66c2e8b407c9037a1b1507		echinometridae		["geopoint_datum_missing", "rev_geocode_eez", "dwc_taxonrank_added", "dwc_multimedia_added", "gbif_reference_added", "gbif_canonicalname_added", "dwc_taxonomicstatus_added", "gbif_genericname_added", "dwc_datasetid_added", "dwc_originalnameusageid_added", "dwc_scientificnameauthorship_replaced", "dwc_continent_added", "dwc_taxonid_added", "idigbio_isocountrycode_added", "gbif_vernacularname_added…		echinometra		{"lat": 24.6583, "lon": -81.2683}		FALSE	FALSE	animalia, echinodermata, echinoidea, echinoida, echinometridae		12		usnm	http://biocol.org/urn:lsid:biocol.org:col:34871		animalia
88e6660a-2fba-4cc6-8ea5-2ce6f1d17941			preservedspecimen		trigonocidaris albida	ech-1401	echinoidea	iz			steamer bibb, louis f. pourtales, william stimpson			north america		united states	usa		7ddf754f-d193-4cc9-b351-99906754a03b	1868-01-01	2021-05-20T20:34:53.226246+00:00	0.362318841						16adc43277c4ee7318e36892bb0dbace6c63574c	1868-01-01/1868-12-31	trigonocidaridae		["geopoint_datum_error", "rev_geocode_eez", "dwc_taxonrank_added", "gbif_reference_added", "gbif_canonicalname_added", "gbif_genericname_added", "dwc_datasetid_added", "dwc_continent_added", "idigbio_isocountrycode_added", "gbif_taxon_corrected", "dwc_taxonid_added", "dwc_taxonomicstatus_added", "dwc_parentnameusageid_added"]		trigonocidaris		{"lat": 24.483344, "lon": -81.81846}		FALSE	FALSE	animalia echinodermata echinoidea camarodonta trigonocidaridae trigonocidaris albida		1		mcz	b4640710-8e03-11d8-b956-b8a03c50a862		animalia
506e2816-8270-4236-8b08-0c6cbcdfca94			preservedspecimen		Leodia sexiesperforata	2613-echinodermata	echinoidea	invertebrate zoology			bell, t.; olaivar, b.			north america		united states	usa		7ddf754f-d193-4cc9-b351-99906754a03b	2003-04-25T00:00:00+00:00	2018-04-12T14:46:51.181868+00:00	0.202898551						a8e5957aaa3c228172e135758a742deedd1d7a68	4/25/2003	mellitidae		["geopoint_datum_missing", "rev_geocode_eez", "dwc_taxonrank_added", "gbif_reference_added", "gbif_canonicalname_added", "dwc_taxonomicstatus_added", "gbif_genericname_added", "dwc_datasetid_added", "dwc_originalnameusageid_added", "dwc_scientificnameauthorship_replaced", "gbif_vernacularname_added", "dwc_country_replaced", "dwc_taxonid_added", "idigbio_isocountrycode_added", "gbif_taxon_correcte…		leodia		{"lat": 24.59605, "lon": -82.6747833}		FALSE	FALSE					uf			animalia
e9ecc88e-4a43-4704-a7b8-ed696eed2ae1			fossilspecimen		Meoma ventricosa	49997	echinoidea	ip			schindler, kevin			north america		united states	usa	monroe county	7ddf754f-d193-4cc9-b351-99906754a03b	1991-09-28T00:00:00+00:00	2020-10-14T13:20:05.668229+00:00	0.260869565			recent		quaternary	7a30379387467c9ed4fb71726e5529167d7913d9	9/28/1991	brissidae		["geopoint_datum_missing", "rev_geocode_eez", "dwc_taxonrank_added", "gbif_reference_added", "dwc_scientificnameauthorship_added", "gbif_canonicalname_added", "dwc_taxonomicstatus_added", "gbif_genericname_added", "dwc_datasetid_added", "dwc_originalnameusageid_added", "dwc_parentnameusageid_added", "dwc_taxonid_added", "idigbio_isocountrycode_added", "gbif_taxon_corrected"]		meoma		{"lat": 24.5544, "lon": -82.8805}		FALSE	FALSE					uf			animalia
f1622bd5-fb9d-4e40-b5c9-4f3b608301d7			fossilspecimen			30982	echinoidea	ip			burgess, george			north america		united states	usa			1989-05-24T00:00:00+00:00	2020-10-14T13:20:05.668229+00:00	0.31884058			recent		quaternary	61bdb0ad35b17934043e60a8e16704e2e78b267c	5/24/1989	cidaridae	ghb89-36	["geopoint_datum_missing", "rev_geocode_eez", "idigbio_isocountrycode_added"]				{"lat": 24.3413, "lon": -82.1722}		FALSE	FALSE					uf			animalia
2cd32de0-9333-4d7e-8ba9-d7fe908af720			fossilspecimen		eucidaris tribuloides	68891	echinoidea	ip			burgess, george			north america		united states	usa	monroe county	7ddf754f-d193-4cc9-b351-99906754a03b	1995-04-25T00:00:00+00:00	2020-10-14T13:20:05.668229+00:00	0.246376812			recent		quaternary	06355b60fcf505d5cc70d532f9f40bae02dc2f67	4/25/1995	cidaridae	ghb95-52	["geopoint_datum_missing", "rev_geocode_eez", "dwc_taxonrank_added", "gbif_reference_added", "dwc_scientificnameauthorship_added", "gbif_canonicalname_added", "dwc_taxonomicstatus_added", "gbif_genericname_added", "dwc_datasetid_added", "dwc_originalnameusageid_added", "dwc_parentnameusageid_added", "dwc_taxonid_added", "idigbio_isocountrycode_added", "dwc_multimedia_added", "gbif_vernacularname_…		eucidaris		{"lat": 24.4888, "lon": -82.9843}		FALSE	FALSE					uf			animalia
18233d72-bbcc-4fd6-897d-b3e1c2a3dcc4			preservedspecimen		echinometra viridis	9023-echinodermata	echinoidea	invertebrate zoology			anker, arthur; bemis, a.; ewers, c.; hecht, g.; krisberg, m.; mcpherson, s.; zill, j.			north america		united states	usa	monroe county	7ddf754f-d193-4cc9-b351-99906754a03b	2009-06-10T00:00:00+00:00	2020-10-14T13:20:09.878952+00:00	0.231884058						87c2f604a35c3164fb94f3484e2d60cbf3401087	6/10/2009	echinometridae		["geopoint_datum_missing", "rev_geocode_eez", "dwc_taxonrank_added", "dwc_multimedia_added", "gbif_reference_added", "gbif_canonicalname_added", "dwc_taxonomicstatus_added", "gbif_genericname_added", "dwc_datasetid_added", "dwc_scientificnameauthorship_replaced", "dwc_country_replaced", "dwc_taxonid_added", "idigbio_isocountrycode_added", "gbif_taxon_corrected", "dwc_parentnameusageid_added"]		echinometra		{"lat": 24.51725, "lon": -81.9726167}		FALSE	FALSE					uf			animalia
5e2d412c-dc83-4f89-9171-99a9ad86006c			preservedspecimen		Clypeaster rosaceus	11436-echinodermata	echinoidea	invertebrate zoology						north america		united states	usa		7ddf754f-d193-4cc9-b351-99906754a03b	2002-08-23T00:00:00+00:00	2018-04-13T10:17:59.368742+00:00	0.173913043						71f3b9f714e8b808f8e24398faedd6b4f4a3d3e0	8/23/2002	clypeasteridae		["geopoint_datum_missing", "rev_geocode_eez", "dwc_taxonrank_added", "dwc_multimedia_added", "gbif_reference_added", "gbif_canonicalname_added", "dwc_taxonomicstatus_added", "gbif_genericname_added", "dwc_datasetid_added", "dwc_scientificnameauthorship_replaced", "gbif_vernacularname_added", "dwc_parentnameusageid_added", "dwc_country_replaced", "dwc_taxonid_added", "idigbio_isocountrycode_added"…		clypeaster		{"lat": 24.6248333, "lon": -81.4573333}		FALSE	FALSE					uf			animalia
8cc64790-70b2-43c5-ad99-d677ca27543b			preservedspecimen			ypm iz 007177.ec	echinoidea	iz			leigh, e. g.	sea urchins; echinoderms; animals	["sea urchins; echinoderms; animals"]	north america	11325	united states	usa	monroe county	0	1964-04-02T00:00:00+00:00	2021-04-19T21:45:18.059360+00:00	0.376811594						fb270181a7d4e627f14b94b6316104e44316a025	4/2/1964			["dwc_kingdom_suspect", "dwc_country_replaced", "idigbio_isocountrycode_added"]				{"lat": 25.123, "lon": -80.412}		FALSE	FALSE	animalia; echinodermata; echinozoa; echinoidea		1		ypm			animalia
5560303b-f6fd-482c-819b-eb6445040a9b			preservedspecimen			9069-echinodermata	echinoidea	invertebrate zoology			mcginty, t.			north america		united states	usa	monroe county		1951-07-08T00:00:00+00:00	2018-04-13T10:17:59.368742+00:00	0.246376812						0d036a9c98172f98d9086d1abec98355170be361	7/8/1951			["geopoint_datum_missing", "rev_geocode_eez", "dwc_country_replaced", "idigbio_isocountrycode_added", "dwc_kingdom_suspect"]				{"lat": 25.0, "lon": -81.0}		FALSE	FALSE					uf			animalia
6a5ae8fe-1174-4e19-bc61-a471548bcb5f			preservedspecimen		Clypeaster subdepressus	ech-2586	echinoidea	iz			[no agent data]			north america	24916	united states	usa		7ddf754f-d193-4cc9-b351-99906754a03b		2021-05-20T20:34:53.226246+00:00	0.246376812						3c7a54edd8936d1921ab4c48b26349dd62db7034		clypeasteridae		["rev_geocode_eez", "dwc_taxonrank_added", "dwc_originalnameusageid_added", "gbif_reference_added", "idigbio_isocountrycode_added", "gbif_canonicalname_added", "dwc_taxonomicstatus_added", "gbif_genericname_added", "dwc_datasetid_added", "dwc_taxonid_added", "dwc_scientificnameauthorship_replaced", "dwc_multimedia_added", "dwc_continent_added", "gbif_vernacularname_added", "gbif_taxon_corrected",…		clypeaster		{"lat": 24.621604, "lon": -82.984874}		TRUE	TRUE	animalia echinodermata echinoidea clypeasteroida clypeasteridae clypeaster subdepressus		5		mcz	b4640710-8e03-11d8-b956-b8a03c50a862		animalia
15b97635-c44a-4ec7-b979-09932675d2e1			preservedspecimen		Echinocyamus grandiporus	e36161	echinoidea	invertebrate zoology			national marine fisheries service			north america		united states	usa		7ddf754f-d193-4cc9-b351-99906754a03b	6/1/1964	2021-04-18T11:29:37.741747+00:00	0.289855072						123a34d828e3aaf546f59a332aac0345e8f1ab30		echinocyamidae		["geopoint_datum_missing", "rev_geocode_eez", "dwc_taxonrank_added", "gbif_reference_added", "gbif_canonicalname_added", "dwc_taxonomicstatus_added", "gbif_genericname_added", "dwc_datasetid_added", "dwc_scientificnameauthorship_replaced", "dwc_continent_added", "dwc_taxonid_added", "idigbio_isocountrycode_added", "gbif_taxon_corrected", "dwc_parentnameusageid_added", "dwc_family_replaced"]		echinocyamus		{"lat": 24.4717, "lon": -80.6767}		FALSE	FALSE	animalia, echinodermata, echinoidea, clypeasteroida, fibulariidae		5		usnm	http://biocol.org/urn:lsid:biocol.org:col:34871		animalia
2d2fd6e0-2ab0-4b23-bf7d-0bd5ddbcf820			preservedspecimen		lytechinus variegatus	93-echinodermata	echinoidea	invertebrate zoology			rothrock, e.			north america		united states	usa		7ddf754f-d193-4cc9-b351-99906754a03b	2001-04-24T00:00:00+00:00	2017-12-06T14:50:11.566967+00:00	0.188405797						472ac0bd69e3fb9651e32b4c767c387061b7baa9	4/24/2001	toxopneustidae		["geopoint_datum_missing", "rev_geocode_eez", "dwc_taxonrank_added", "dwc_multimedia_added", "gbif_reference_added", "gbif_canonicalname_added", "dwc_taxonomicstatus_added", "gbif_genericname_added", "dwc_datasetid_added", "dwc_scientificnameauthorship_replaced", "gbif_vernacularname_added", "dwc_parentnameusageid_added", "dwc_country_replaced", "dwc_taxonid_added", "idigbio_isocountrycode_added"…		lytechinus		{"lat": 25.4525278, "lon": -81.5266944}		FALSE	FALSE					uf			animalia
f2b7b149-328c-4843-9219-32268861561e			preservedspecimen		Clypeaster rosaceus	76-echinodermata	echinoidea	invertebrate zoology			thompson, c.			north america		united states	usa	monroe county	7ddf754f-d193-4cc9-b351-99906754a03b	1941-08-30T00:00:00+00:00	2018-04-13T10:17:59.368742+00:00	0.202898551						bcd002c4856566a62c3058562811ebfc0606ac0c	8/30/1941	clypeasteridae		["geopoint_datum_missing", "rev_geocode_eez", "dwc_taxonrank_added", "dwc_multimedia_added", "gbif_reference_added", "gbif_canonicalname_added", "dwc_taxonomicstatus_added", "gbif_genericname_added", "dwc_datasetid_added", "dwc_scientificnameauthorship_replaced", "gbif_vernacularname_added", "dwc_parentnameusageid_added", "dwc_country_replaced", "dwc_taxonid_added", "idigbio_isocountrycode_added"…		clypeaster		{"lat": 25.0, "lon": -81.0}		FALSE	FALSE					uf			animalia
491120a1-0ac7-49c5-9404-fce3431fb69a			preservedspecimen			4353-echinodermata	echinoidea	invertebrate zoology			snelson; others			north america		united states	usa	monroe county		1999-05-07T00:00:00+00:00	2018-09-07T15:21:39.551795+00:00	0.260869565						9c6be0480bc309a53c80888da15b4d52757f5c96	5/7/1999			["geopoint_datum_missing", "rev_geocode_eez", "dwc_country_replaced", "idigbio_isocountrycode_added"]				{"lat": 24.3602778, "lon": -82.7563889}		FALSE	FALSE					uf			animalia
2d7d54ad-f87f-44eb-9056-92de91074e0f			preservedspecimen		Schizaster floridiensis	ech-8495	echinoidea	iz			richard h. chesher								7ddf754f-d193-4cc9-b351-99906754a03b	1963-12-12T00:00:00+00:00	2021-05-20T20:34:53.226246+00:00	0.275362319						0b935e741d8119904460fa966ca969fd0765ca3b	12/12/1963	schizasteridae		["geopoint_datum_error", "rev_geocode_eez", "dwc_taxonrank_added", "gbif_reference_added", "gbif_canonicalname_added", "dwc_taxonomicstatus_added", "gbif_genericname_added", "dwc_datasetid_added", "dwc_originalnameusageid_added", "dwc_scientificnameauthorship_replaced", "dwc_taxonid_added", "gbif_taxon_corrected", "dwc_parentnameusageid_added", "dwc_genus_replaced"]		schizaster		{"lat": 25.3716666667, "lon": -80.1416666667}		FALSE	FALSE	animalia echinodermata echinoidea spatangoida schizasteridae paraster floridiensis		1		mcz	b4640710-8e03-11d8-b956-b8a03c50a862		animalia
0956f5de-3c1e-4929-a2a6-1be9b348554c			preservedspecimen		arbacia punctulata	10900-echinodermata	echinoidea	invertebrate zoology			paulay, gustav; bemis, mandy; moore, jenna; evans, nathaniel; thomas, jim; thacker, cheryl			north america		united states	usa		7ddf754f-d193-4cc9-b351-99906754a03b	2011-03-06T00:00:00+00:00	2018-09-07T15:21:39.551795+00:00	0.188405797						eff0fddac7068cce7f5b83e3b132da4727001b46	3/6/2011	arbaciidae		["geopoint_datum_missing", "rev_geocode_eez", "dwc_taxonrank_added", "dwc_multimedia_added", "gbif_reference_added", "gbif_canonicalname_added", "dwc_taxonomicstatus_added", "gbif_genericname_added", "dwc_datasetid_added", "dwc_scientificnameauthorship_replaced", "gbif_vernacularname_added", "dwc_parentnameusageid_added", "dwc_country_replaced", "dwc_taxonid_added", "idigbio_isocountrycode_added"…		arbacia		{"lat": 24.7375, "lon": -81.791}		FALSE	FALSE					uf			animalia
961266ab-634b-46de-9a4c-6890c96ca4eb			preservedspecimen		eucidaris tribuloides	e39016	echinoidea	invertebrate zoology			j. miller			north america		united states	usa		7ddf754f-d193-4cc9-b351-99906754a03b	5/14/1985	2018-04-12T14:40:34.943694+00:00	0.260869565						6c165a1fc3d2ec46d49d07eaeacfad9622edd95e		cidaridae		["geopoint_datum_missing", "rev_geocode_eez", "dwc_taxonrank_added", "gbif_vernacularname_added", "dwc_multimedia_added", "gbif_reference_added", "gbif_canonicalname_added", "dwc_taxonomicstatus_added", "gbif_genericname_added", "dwc_datasetid_added", "dwc_originalnameusageid_added", "dwc_scientificnameauthorship_replaced", "dwc_continent_added", "dwc_taxonid_added", "idigbio_isocountrycode_added…		eucidaris		{"lat": 24.535, "lon": -81.435}		FALSE	FALSE	animalia, echinodermata, echinoidea, cidaroida, cidaridae		1		usnm	http://biocol.org/urn:lsid:biocol.org:col:34871		animalia
df7c4410-694a-4c31-a80a-15054de74f14			preservedspecimen		stylocidaris lineata	e14083	echinoidea	invertebrate zoology			university of miami			north america		united states	usa		7ddf754f-d193-4cc9-b351-99906754a03b	1/26/1965	2021-04-18T11:29:37.741747+00:00	0.289855072						88a5187dc0ee8578cf1ccd277b2e8c3f6b10a9b8		cidaridae	g482	["geopoint_datum_missing", "rev_geocode_eez", "geopoint_low_precision", "dwc_taxonrank_added", "gbif_reference_added", "gbif_canonicalname_added", "dwc_taxonomicstatus_added", "gbif_genericname_added", "dwc_datasetid_added", "dwc_scientificnameauthorship_replaced", "dwc_continent_added", "dwc_taxonid_added", "idigbio_isocountrycode_added", "gbif_taxon_corrected", "dwc_parentnameusageid_added"]		stylocidaris		{"lat": 24.4833, "lon": -80.9}		FALSE	FALSE	animalia, echinodermata, echinoidea, cidaroida, cidaridae		9		usnm	http://biocol.org/urn:lsid:biocol.org:col:34871		animalia
bc278187-8f69-4dc6-9b2f-ff091543b9d1			preservedspecimen		Clypeaster subdepressus	e36671	echinoidea	invertebrate zoology			kier & sohl			north america		united states	usa		7ddf754f-d193-4cc9-b351-99906754a03b		2021-04-18T11:29:37.741747+00:00	0.217391304						440e0202abbc5c954903351b70de4a34e26975cf		clypeasteridae		["geopoint_datum_missing", "rev_geocode_eez", "geopoint_low_precision", "dwc_taxonrank_added", "dwc_originalnameusageid_added", "dwc_multimedia_added", "gbif_reference_added", "gbif_canonicalname_added", "dwc_taxonomicstatus_added", "gbif_genericname_added", "dwc_datasetid_added", "dwc_scientificnameauthorship_replaced", "dwc_continent_added", "dwc_taxonid_added", "idigbio_isocountrycode_added", …		clypeaster		{"lat": 25.11, "lon": -80.3033}		FALSE	FALSE	animalia, echinodermata, echinoidea, clypeasteroida, clypeasteridae		1		usnm	http://biocol.org/urn:lsid:biocol.org:col:34871		animalia
3250e8a9-dbc7-4ef6-97e8-6f08ebd62261			preservedspecimen		eucidaris tribuloides	e39022	echinoidea	invertebrate zoology			j. miller			north america		united states	usa		7ddf754f-d193-4cc9-b351-99906754a03b	5/16/1985	2018-04-12T14:40:34.943694+00:00	0.260869565						5a71c08ec52160d1985aac6d9b6e0e3e80a38ee6		cidaridae		["geopoint_datum_missing", "rev_geocode_eez", "dwc_taxonrank_added", "gbif_vernacularname_added", "dwc_multimedia_added", "gbif_reference_added", "gbif_canonicalname_added", "dwc_taxonomicstatus_added", "gbif_genericname_added", "dwc_datasetid_added", "dwc_originalnameusageid_added", "dwc_scientificnameauthorship_replaced", "dwc_continent_added", "dwc_taxonid_added", "idigbio_isocountrycode_added…		eucidaris		{"lat": 24.5467, "lon": -81.3833}		FALSE	FALSE	animalia, echinodermata, echinoidea, cidaroida, cidaridae		1		usnm	http://biocol.org/urn:lsid:biocol.org:col:34871		animalia
83ce8633-594a-4701-a301-60b8f6a2aac6			preservedspecimen		cidaris abyssicola	e13110	echinoidea	invertebrate zoology			university of miami			north america		united states	usa		7ddf754f-d193-4cc9-b351-99906754a03b	4/29/1969	2021-04-18T11:29:37.741747+00:00	0.275362319						7a8ec19e34468837a3fc48f1d8147080df2f827d		cidaridae	g1102	["geopoint_datum_missing", "rev_geocode_eez", "dwc_taxonrank_added", "dwc_originalnameusageid_added", "dwc_multimedia_added", "gbif_reference_added", "gbif_canonicalname_added", "dwc_taxonomicstatus_added", "gbif_genericname_added", "dwc_datasetid_added", "dwc_scientificnameauthorship_replaced", "dwc_continent_added", "dwc_taxonid_added", "idigbio_isocountrycode_added", "gbif_taxon_corrected", "d…		cidaris		{"lat": 24.2583, "lon": -81.5667}		FALSE	FALSE	animalia, echinodermata, echinoidea, cidaroida, cidaridae		10		usnm	http://biocol.org/urn:lsid:biocol.org:col:34871		animalia
1a441e4f-752e-4d0c-8fe3-309c38f578e0			preservedspecimen		echinometra viridis	9021-echinodermata	echinoidea	invertebrate zoology			anker, arthur; bemis, a.; ewers, c.; hecht, g.; krisberg, m.; mcpherson, s.; zill, j.			north america		united states	usa	monroe county	7ddf754f-d193-4cc9-b351-99906754a03b	2009-06-10T00:00:00+00:00	2020-10-14T13:20:09.878952+00:00	0.231884058						b6b217120b92e57e1573988ca894fb5834008e93	6/10/2009	echinometridae		["geopoint_datum_missing", "rev_geocode_eez", "dwc_taxonrank_added", "dwc_multimedia_added", "gbif_reference_added", "gbif_canonicalname_added", "dwc_taxonomicstatus_added", "gbif_genericname_added", "dwc_datasetid_added", "dwc_scientificnameauthorship_replaced", "dwc_country_replaced", "dwc_taxonid_added", "idigbio_isocountrycode_added", "gbif_taxon_corrected", "dwc_parentnameusageid_added"]		echinometra		{"lat": 24.51725, "lon": -81.9726167}		FALSE	FALSE					uf			animalia
595f8423-c5e7-413f-a5bc-23a7ce13d057			preservedspecimen		lytechinus variegatus	e28287	echinoidea	invertebrate zoology						north america		united states	usa		7ddf754f-d193-4cc9-b351-99906754a03b	10/25/1960	2021-04-18T11:29:37.741747+00:00	0.231884058						42bcfd2f50dc3766b54d60eb5ac1ddd0e3ffb319		toxopneustidae		["geopoint_datum_missing", "rev_geocode_eez", "dwc_taxonrank_added", "dwc_originalnameusageid_added", "gbif_vernacularname_added", "dwc_multimedia_added", "gbif_reference_added", "gbif_canonicalname_added", "dwc_taxonomicstatus_added", "gbif_genericname_added", "dwc_datasetid_added", "dwc_scientificnameauthorship_replaced", "dwc_continent_added", "dwc_taxonid_added", "idigbio_isocountrycode_added…		lytechinus		{"lat": 24.9917, "lon": -80.3333}		FALSE	FALSE	animalia, echinodermata, echinoidea, temnopleuroida, toxopneustidae		1		usnm	http://biocol.org/urn:lsid:biocol.org:col:34871		animalia
00dba5d8-99b1-4621-a976-b27597b37b74			preservedspecimen		stylocidaris lineata	e14079	echinoidea	invertebrate zoology			university of miami			north america		united states	usa		7ddf754f-d193-4cc9-b351-99906754a03b	2/3/1968	2021-04-18T11:29:37.741747+00:00	0.289855072						ade258f66549a4f70093bd52f74a325e30ca26a5		cidaridae	g972	["geopoint_datum_missing", "rev_geocode_eez", "geopoint_low_precision", "dwc_taxonrank_added", "gbif_reference_added", "gbif_canonicalname_added", "dwc_taxonomicstatus_added", "gbif_genericname_added", "dwc_datasetid_added", "dwc_scientificnameauthorship_replaced", "dwc_continent_added", "dwc_taxonid_added", "idigbio_isocountrycode_added", "gbif_taxon_corrected", "dwc_parentnameusageid_added"]		stylocidaris		{"lat": 24.4, "lon": -80.8667}		FALSE	FALSE	animalia, echinodermata, echinoidea, cidaroida, cidaridae		10		usnm	http://biocol.org/urn:lsid:biocol.org:col:34871		animalia
907fe93b-64c4-4721-a0fe-18b7b49717ab			preservedspecimen		eucidaris tribuloides	39513	echinoidea	invertebrate zoology			j. henderson			north america		united states	usa		7ddf754f-d193-4cc9-b351-99906754a03b	10/9/1911	2021-04-18T11:29:37.741747+00:00	0.246376812						24bdcd8a2b49119e01bdbfee560418b150e6d281		cidaridae		["geopoint_datum_missing", "rev_geocode_eez", "geopoint_low_precision", "dwc_taxonrank_added", "gbif_vernacularname_added", "dwc_multimedia_added", "gbif_reference_added", "gbif_canonicalname_added", "dwc_taxonomicstatus_added", "gbif_genericname_added", "dwc_datasetid_added", "dwc_originalnameusageid_added", "dwc_scientificnameauthorship_replaced", "dwc_continent_added", "dwc_taxonid_added", "id…		eucidaris		{"lat": 24.63, "lon": -82.92}		FALSE	FALSE	animalia, echinodermata, echinoidea, cidaroida, cidaridae		1		usnm	http://biocol.org/urn:lsid:biocol.org:col:34871		animalia
53d72f2a-e28f-4ae2-9b31-dae61bfd702d			preservedspecimen		Clypeaster subdepressus	e32944	echinoidea	invertebrate zoology			continental shelf associates for blm/ mms					united states	usa		7ddf754f-d193-4cc9-b351-99906754a03b	4/27/1981	2018-04-12T14:40:34.943694+00:00	0.246376812						bad891bb7681ebdb9cc539d765c14ea9c8a90b80		clypeasteridae	1/iv-19a	["geopoint_datum_missing", "rev_geocode_eez", "geopoint_low_precision", "dwc_taxonrank_added", "dwc_originalnameusageid_added", "gbif_vernacularname_added", "dwc_multimedia_added", "gbif_reference_added", "gbif_canonicalname_added", "dwc_taxonomicstatus_added", "gbif_genericname_added", "dwc_datasetid_added", "dwc_scientificnameauthorship_replaced", "dwc_taxonid_added", "idigbio_isocountrycode_ad…		clypeaster		{"lat": 25.2894, "lon": -82.15}		FALSE	FALSE	animalia, echinodermata, echinoidea, clypeasteroida, clypeasteridae		1		usnm	http://biocol.org/urn:lsid:biocol.org:col:34871		animalia
b3acd0bb-a2ee-406a-82b7-94bf1ab09cb9			preservedspecimen		echinometra viridis	11435-echinodermata	echinoidea	invertebrate zoology						north america		united states	usa	monroe county	7ddf754f-d193-4cc9-b351-99906754a03b	2002-02-26T00:00:00+00:00	2018-04-13T10:17:59.368742+00:00	0.231884058						17c09a731ccc3c0ed02d6bcc61b1abe64dbf44c6	2/26/2002	echinometridae		["geopoint_datum_missing", "dwc_taxonrank_added", "dwc_multimedia_added", "gbif_reference_added", "gbif_canonicalname_added", "dwc_taxonomicstatus_added", "gbif_genericname_added", "dwc_datasetid_added", "dwc_scientificnameauthorship_replaced", "dwc_country_replaced", "dwc_taxonid_added", "idigbio_isocountrycode_added", "gbif_taxon_corrected", "dwc_parentnameusageid_added"]		echinometra		{"lat": 24.596, "lon": -81.706}		FALSE	FALSE					uf			animalia
b4909b67-eeac-4140-82c2-7122670ff162			preservedspecimen			8960-echinodermata	echinoidea	invertebrate zoology			anker, arthur; bemis, a.; ewers, c.; hecht, g.; krisberg, m.; mcpherson, s.; zill, j.			north america		united states	usa	monroe county		2009-06-07T00:00:00+00:00	2017-12-06T14:50:11.566967+00:00	0.246376812						319c1ed5fb29bb3286f7ac290a159de9e4004685	6/7/2009			["geopoint_datum_missing", "rev_geocode_eez", "dwc_country_replaced", "idigbio_isocountrycode_added", "dwc_kingdom_suspect"]				{"lat": 24.8729, "lon": -81.6718667}		FALSE	FALSE					uf			animalia
7a0942e4-305a-4087-a7dd-f4e1c102092b			preservedspecimen		Brissopsis elongata	1543-echinodermata	echinoidea	invertebrate zoology			burgess, g.			north america		united states	usa	monroe county	7ddf754f-d193-4cc9-b351-99906754a03b	1999-05-14T00:00:00+00:00	2018-04-13T10:17:59.368742+00:00	0.260869565						e30afab6cc9c052b39f3af9c44a8de90b1d4c3d5	5/14/1999	brissidae		["geopoint_datum_missing", "rev_geocode_eez", "dwc_taxonrank_added", "gbif_reference_added", "gbif_canonicalname_added", "dwc_country_replaced", "dwc_taxonomicstatus_added", "gbif_genericname_added", "dwc_datasetid_added", "dwc_scientificnameauthorship_replaced", "dwc_parentnameusageid_added", "dwc_taxonid_added", "idigbio_isocountrycode_added", "gbif_taxon_corrected"]		brissopsis		{"lat": 24.3688333, "lon": -82.9838333}		FALSE	FALSE				elongata	uf			animalia
5e097c98-15c9-4f7a-8e4b-9d322fab149e			preservedspecimen		cidaris abyssicola	e13072	echinoidea	invertebrate zoology			university of miami			north america		united states	usa		7ddf754f-d193-4cc9-b351-99906754a03b	7/10/1967	2021-04-18T11:29:37.741747+00:00	0.260869565						7b04363c14d6dae67ed7010bc0e609c9a88a0ef2		cidaridae	g834	["geopoint_datum_missing", "rev_geocode_eez", "geopoint_low_precision", "dwc_taxonrank_added", "dwc_originalnameusageid_added", "dwc_multimedia_added", "gbif_reference_added", "gbif_canonicalname_added", "dwc_taxonomicstatus_added", "gbif_genericname_added", "dwc_datasetid_added", "dwc_scientificnameauthorship_replaced", "dwc_continent_added", "dwc_taxonid_added", "idigbio_isocountrycode_added", …		cidaris		{"lat": 25.25, "lon": -80.1667}		FALSE	FALSE	animalia, echinodermata, echinoidea, cidaroida, cidaridae		1		usnm	http://biocol.org/urn:lsid:biocol.org:col:34871		animalia
dd40450b-f101-4cde-862c-a2a456402227			preservedspecimen		lytechinus variegatus	10046	echinoidea	invertebrate zoology			h. hemphill			north america		united states	usa		7ddf754f-d193-4cc9-b351-99906754a03b	1885-10-10	2018-04-12T14:40:34.943694+00:00	0.217391304						4e3eb8d70d77a04d791913840d655f684f53f818		toxopneustidae		["geopoint_datum_missing", "geopoint_low_precision", "dwc_taxonrank_added", "dwc_originalnameusageid_added", "dwc_multimedia_added", "gbif_reference_added", "gbif_canonicalname_added", "gbif_genericname_added", "dwc_datasetid_added", "dwc_scientificnameauthorship_replaced", "dwc_continent_added", "dwc_taxonid_added", "idigbio_isocountrycode_added", "gbif_vernacularname_added", "gbif_taxon_correct…		lytechinus		{"lat": 24.55, "lon": -81.77}		FALSE	FALSE	animalia, echinodermata, echinoidea, temnopleuroida, toxopneustidae		3		usnm	http://biocol.org/urn:lsid:biocol.org:col:34871		animalia
504c1897-7dcd-41e9-81e5-4197cdb94405			preservedspecimen		arbacia punctulata	e4826	echinoidea	invertebrate zoology			united states fish commission			north america		united states	usa		7ddf754f-d193-4cc9-b351-99906754a03b	12/4/1919	2018-04-12T14:40:34.943694+00:00	0.246376812						5ff6af286e46a455ab00dc2fd9c9fe5987353ff9		arbaciidae	usfc/ac20032	["geopoint_datum_missing", "rev_geocode_eez", "dwc_taxonrank_added", "dwc_originalnameusageid_added", "gbif_vernacularname_added", "dwc_multimedia_added", "gbif_reference_added", "gbif_canonicalname_added", "dwc_taxonomicstatus_added", "gbif_genericname_added", "dwc_datasetid_added", "dwc_scientificnameauthorship_replaced", "dwc_continent_added", "dwc_taxonid_added", "idigbio_isocountrycode_added…		arbacia		{"lat": 24.4083, "lon": -81.5583}		FALSE	FALSE	animalia, echinodermata, echinoidea, arbacioida, arbaciidae		1		usnm	http://biocol.org/urn:lsid:biocol.org:col:34871		animalia
2a38c60d-1433-472a-8943-ea439c720bc8			preservedspecimen		cidaris abyssicola	21612	echinoidea	invertebrate zoology			united states fish commission			north america		united states	usa		7ddf754f-d193-4cc9-b351-99906754a03b	2/19/1902	2021-04-18T11:29:37.741747+00:00	0.275362319						3caac4e0b3b9ca852f69c0ea2298a8e112f31240		cidaridae	usfc/fcfh7283	["geopoint_datum_missing", "rev_geocode_eez", "dwc_taxonrank_added", "dwc_originalnameusageid_added", "dwc_multimedia_added", "gbif_reference_added", "gbif_canonicalname_added", "dwc_taxonomicstatus_added", "gbif_genericname_added", "dwc_datasetid_added", "dwc_scientificnameauthorship_replaced", "dwc_continent_added", "dwc_taxonid_added", "idigbio_isocountrycode_added", "gbif_taxon_corrected", "d…		cidaris		{"lat": 24.2917, "lon": -81.8917}		FALSE	FALSE	animalia, echinodermata, echinoidea, cidaroida, cidaridae		2		usnm	http://biocol.org/urn:lsid:biocol.org:col:34871		animalia
77c74990-0e5c-481b-8e2e-d6733e0640a7			preservedspecimen		Encope michelini	e37045	echinoidea	invertebrate zoology			p. kier & sohl			north america		united states	usa		7ddf754f-d193-4cc9-b351-99906754a03b		2021-04-18T11:29:37.741747+00:00	0.260869565						57a7aa93aecee5b6de2c601a98a1409bb0c376ad		mellitidae		["geopoint_datum_missing", "rev_geocode_eez", "dwc_taxonrank_added", "gbif_reference_added", "gbif_canonicalname_added", "dwc_taxonomicstatus_added", "gbif_genericname_added", "dwc_datasetid_added", "dwc_scientificnameauthorship_replaced", "dwc_continent_added", "dwc_taxonid_added", "idigbio_isocountrycode_added", "gbif_vernacularname_added", "gbif_taxon_corrected", "dwc_parentnameusageid_added"]		encope		{"lat": 24.6383, "lon": -81.145}		FALSE	FALSE	animalia, echinodermata, echinoidea, clypeasteroida, mellitidae		1		usnm	http://biocol.org/urn:lsid:biocol.org:col:34871		animalia
df1e0c7d-1fbc-4ddc-89c3-ec052b17ab46			preservedspecimen			8960	echinoidea	invertebrate zoology	invertebrate zoology		l. w. walters			north america		united states	usa	florida	invertebrates-18-may-2021	1/29/1939	2021-05-20T20:34:19.611675+00:00	0.333333333						dad56f894abd95d0faaa401b09d0b45702fb34f3			lw-8960	["geopoint_datum_missing", "dwc_country_replaced", "idigbio_isocountrycode_added"]				{"lat": 24.552362, "lon": -81.754857}		FALSE	FALSE	animalia echinodermata echinoidea echinoida		2		fmnh	fmnh		animalia
e516a293-558e-4f3c-8068-7d001e05fc25			preservedspecimen		trigonocidaris albida	ech-2887	echinoidea	iz			us coast survey, 1867-1871, steamer bibb, alexander agassiz			north america	301	united states	usa		7ddf754f-d193-4cc9-b351-99906754a03b	1869-03-21T00:00:00+00:00	2021-07-16T14:57:47.448042+00:00	0.391304348						1e8da292f7cbd184e169f8c7c5459654a1da2198	1869-03-21	trigonocidaridae		["rev_geocode_eez", "dwc_taxonrank_added", "gbif_reference_added", "gbif_genericname_added", "dwc_parentnameusageid_added", "dwc_datasetid_added", "dwc_continent_added", "idigbio_isocountrycode_added", "dwc_taxonomicstatus_added", "dwc_taxonid_added", "gbif_taxon_corrected", "gbif_canonicalname_added"]		trigonocidaris		{"lat": 24.957076, "lon": -80.460614}		FALSE	FALSE	animalia echinodermata echinoidea camarodonta trigonocidaridae trigonocidaris albida		2		mcz	b4640710-8e03-11d8-b956-b8a03c50a862		animalia
7d0d4d2f-111d-4497-9795-8677484f3440			preservedspecimen		arbacia punctulata	e40313	echinoidea	invertebrate zoology			continental shelf associates for blm/ mms			north america		united states	usa		7ddf754f-d193-4cc9-b351-99906754a03b	7/31/1981	2018-04-12T14:40:34.943694+00:00	0.275362319						d5bd7d3905192e4cae3cb4969b5b4d7a31b61b25		arbaciidae	2/ii-21-oth	["geopoint_datum_missing", "rev_geocode_eez", "dwc_taxonrank_added", "gbif_vernacularname_added", "dwc_multimedia_added", "gbif_reference_added", "gbif_canonicalname_added", "dwc_taxonomicstatus_added", "gbif_genericname_added", "dwc_datasetid_added", "dwc_scientificnameauthorship_replaced", "dwc_continent_added", "dwc_parentnameusageid_added", "dwc_taxonid_added", "idigbio_isocountrycode_added",…		arbacia		{"lat": 25.2878, "lon": -82.8694}		FALSE	FALSE	animalia, echinodermata, echinoidea, arbacioida, arbaciidae		9		usnm	http://biocol.org/urn:lsid:biocol.org:col:34871		animalia
37676eb0-cbd6-4c03-afa9-6a5abcbc01cb			preservedspecimen		Neolampas rostellata	ech-8464	echinoidea	iz			rv gerda			north america		united states	usa		7ddf754f-d193-4cc9-b351-99906754a03b	1/1/1954	2021-05-20T20:34:53.226246+00:00	0.333333333						1e873af79514f5336a71f9f68ef12ff8fdad39a5	1954-01-01/1970-12-31	neolampadidae		["rev_geocode_eez", "dwc_taxonrank_added", "gbif_reference_added", "gbif_canonicalname_added", "dwc_taxonomicstatus_added", "gbif_genericname_added", "dwc_datasetid_added", "dwc_continent_added", "idigbio_isocountrycode_added", "gbif_taxon_corrected", "dwc_taxonid_added", "dwc_parentnameusageid_added"]		neolampas		{"lat": 24.470247, "lon": -81.187972}		FALSE	FALSE	animalia echinodermata echinoidea cassiduloida neolampadidae neolampas rostellata		1		mcz	b4640710-8e03-11d8-b956-b8a03c50a862		animalia
84c9431e-bf27-4811-9c7b-e94f337c9713			preservedspecimen		echinometra	4864-echinodermata	echinoidea	invertebrate zoology			liu, h-c			north america		united states	usa	monroe county	0938172b-2086-439c-a1dd-c21cb0109ed5	2005-03-04T00:00:00+00:00	2020-10-14T13:20:09.878952+00:00	0.246376812						f82add70c505862759690f68cabbdb789fa56a62	3/4/2005	echinometridae		["geopoint_datum_missing", "rev_geocode_eez", "dwc_taxonrank_added", "dwc_country_replaced", "gbif_canonicalname_added", "dwc_taxonomicstatus_added", "gbif_genericname_added", "dwc_datasetid_added", "dwc_scientificnameauthorship_replaced", "dwc_parentnameusageid_added", "dwc_taxonid_added", "idigbio_isocountrycode_added", "gbif_taxon_corrected"]		echinometra		{"lat": 24.616353, "lon": -81.620445}		FALSE	FALSE					uf			animalia
b864777c-75dd-4306-83bf-78d4d96bde3f			preservedspecimen		Clypeaster ravenelii	4355-echinodermata	echinoidea	invertebrate zoology			snelson; others			north america		united states	usa	monroe county	7ddf754f-d193-4cc9-b351-99906754a03b	1998-05-02T00:00:00+00:00	2018-09-07T15:21:39.551795+00:00	0.202898551						84d46a46c281a421032c455ce5ca869ae06d5f0e	5/2/1998	clypeasteridae		["geopoint_datum_missing", "rev_geocode_eez", "dwc_taxonrank_added", "dwc_multimedia_added", "gbif_reference_added", "dwc_scientificnameauthorship_added", "gbif_canonicalname_added", "dwc_taxonomicstatus_added", "gbif_genericname_added", "dwc_datasetid_added", "dwc_specificepithet_replaced", "dwc_parentnameusageid_added", "dwc_country_replaced", "dwc_taxonid_added", "idigbio_isocountrycode_added"…		clypeaster		{"lat": 24.3486111, "lon": -82.6658333}		FALSE	FALSE					uf			animalia
554fd8fd-40b4-4bb8-bafd-2a52d57dbc27			preservedspecimen			e4966	echinoidea	invertebrate zoology			j. henderson			north america		united states	usa			10/10/1916	2021-04-18T11:29:37.741747+00:00	0.347826087						8b19ab33df72dd7e6d32256c1528010e5fc80cc1		echinidae		["geopoint_datum_missing", "rev_geocode_eez", "geopoint_low_precision", "dwc_continent_added", "idigbio_isocountrycode_added", "taxon_match_failed"]		echinus		{"lat": 24.45, "lon": -81.92}		FALSE	FALSE	animalia, echinodermata, echinoidea, echinoida, echinidae		1		usnm	http://biocol.org/urn:lsid:biocol.org:col:34871		animalia
a0b54559-5a5d-47b1-9893-06c96187d345			preservedspecimen		lytechinus	8968-echinodermata	echinoidea	invertebrate zoology			anker, arthur; bemis, a.; ewers, c.; hecht, g.; krisberg, m.; mcpherson, s.; zill, j.			north america		united states	usa	monroe county	7ddf754f-d193-4cc9-b351-99906754a03b	2009-06-07T00:00:00+00:00	2020-10-14T13:20:09.878952+00:00	0.231884058						5579369cca391496fa75dfaa5510bcec0701bda7	6/7/2009	toxopneustidae		["geopoint_datum_missing", "rev_geocode_eez", "dwc_taxonrank_added", "dwc_country_replaced", "gbif_reference_added", "dwc_scientificnameauthorship_added", "gbif_canonicalname_added", "dwc_taxonomicstatus_added", "gbif_genericname_added", "dwc_datasetid_added", "dwc_parentnameusageid_added", "dwc_taxonid_added", "idigbio_isocountrycode_added", "gbif_taxon_corrected"]		lytechinus		{"lat": 24.8926833, "lon": -81.8661167}		FALSE	FALSE					uf			animalia
29cf4d0f-81b5-4f00-a949-abca1555ddd0			preservedspecimen		diadema antillarum	e3045	echinoidea	invertebrate zoology			w. schmitt			north america		united states	usa		7ddf754f-d193-4cc9-b351-99906754a03b	7/1/1931	2018-04-12T14:40:34.943694+00:00	0.246376812						587409cdf8c2d1b8b9670cf6ca8e70e00149000a		diadematidae		["geopoint_datum_missing", "rev_geocode_eez", "dwc_taxonrank_added", "gbif_vernacularname_added", "dwc_multimedia_added", "gbif_reference_added", "gbif_canonicalname_added", "gbif_genericname_added", "dwc_datasetid_added", "dwc_scientificnameauthorship_replaced", "dwc_continent_added", "dwc_taxonid_added", "idigbio_isocountrycode_added", "gbif_taxon_corrected", "dwc_taxonomicstatus_added", "dwc_p…		diadema		{"lat": 24.583, "lon": -81.633}		FALSE	FALSE	animalia, echinodermata, echinoidea, diadematoida, diadematidae		4		usnm	http://biocol.org/urn:lsid:biocol.org:col:34871		animalia
474e2004-3bd1-47bd-b271-231b64f66c3a			preservedspecimen		stylocidaris lineata	e14075	echinoidea	invertebrate zoology			university of miami			north america		united states	usa		7ddf754f-d193-4cc9-b351-99906754a03b	2/3/1968	2021-04-18T11:29:37.741747+00:00	0.304347826						88c54b651644f4226f9a470d0602366f84c06fc3		cidaridae	g977	["geopoint_datum_missing", "rev_geocode_eez", "dwc_taxonrank_added", "gbif_reference_added", "gbif_canonicalname_added", "dwc_taxonomicstatus_added", "gbif_genericname_added", "dwc_datasetid_added", "dwc_scientificnameauthorship_replaced", "dwc_continent_added", "dwc_taxonid_added", "idigbio_isocountrycode_added", "gbif_taxon_corrected", "dwc_parentnameusageid_added"]		stylocidaris		{"lat": 24.5333, "lon": -81.1333}		FALSE	FALSE	animalia, echinodermata, echinoidea, cidaroida, cidaridae		3		usnm	http://biocol.org/urn:lsid:biocol.org:col:34871		animalia
043b19bc-5382-4435-ab3f-4316c05e36de			preservedspecimen		arbacia punctulata	7450-echinodermata	echinoidea	invertebrate zoology			kim, sun			north america		united states	usa	monroe county	7ddf754f-d193-4cc9-b351-99906754a03b	2008-08-22T00:00:00+00:00	2018-10-06T15:59:22.686719+00:00	0.202898551						de963a735d2f509085030a26076c5e09a0210ad0	8/22/2008	arbaciidae		["geopoint_datum_missing", "rev_geocode_eez", "dwc_taxonrank_added", "dwc_multimedia_added", "gbif_reference_added", "gbif_canonicalname_added", "dwc_taxonomicstatus_added", "gbif_genericname_added", "dwc_datasetid_added", "dwc_scientificnameauthorship_replaced", "gbif_vernacularname_added", "dwc_parentnameusageid_added", "dwc_country_replaced", "dwc_taxonid_added", "idigbio_isocountrycode_added"…		arbacia		{"lat": 24.9141, "lon": -80.51509}		FALSE	FALSE					uf			animalia
e8696de9-b885-4e4c-837d-ae5cac398b35			preservedspecimen		lytechinus	e48293	echinoidea	invertebrate zoology			j. henderson			north america		united states	usa		7ddf754f-d193-4cc9-b351-99906754a03b	10/10/1916	2021-04-18T11:29:37.741747+00:00	0.275362319						40a0c15e2911120107c00f373e7b97b24a974421		toxopneustidae		["geopoint_datum_missing", "rev_geocode_eez", "geopoint_low_precision", "dwc_taxonrank_added", "gbif_reference_added", "gbif_canonicalname_added", "dwc_taxonomicstatus_added", "gbif_genericname_added", "dwc_datasetid_added", "dwc_continent_added", "dwc_taxonid_added", "idigbio_isocountrycode_added", "gbif_taxon_corrected", "dwc_scientificnameauthorship_added", "dwc_order_replaced", "dwc_parentnam…		lytechinus		{"lat": 24.47, "lon": -81.7}		FALSE	FALSE	animalia, echinodermata, echinoidea, temnopleuroida, toxopneustidae		1		usnm	http://biocol.org/urn:lsid:biocol.org:col:34871		animalia
3091e625-d86a-434d-8f3d-37d970ceb628			preservedspecimen		Clypeaster rosaceus	e36396	echinoidea	invertebrate zoology			kier & sohl			north america		united states	usa		7ddf754f-d193-4cc9-b351-99906754a03b		2021-04-18T11:29:37.741747+00:00	0.217391304						3ab08f881542c3b012638678fb56f1722e3cb751		clypeasteridae		["geopoint_datum_missing", "rev_geocode_eez", "geopoint_low_precision", "dwc_taxonrank_added", "dwc_originalnameusageid_added", "dwc_multimedia_added", "gbif_reference_added", "gbif_canonicalname_added", "dwc_taxonomicstatus_added", "gbif_genericname_added", "dwc_datasetid_added", "dwc_scientificnameauthorship_replaced", "dwc_continent_added", "dwc_taxonid_added", "idigbio_isocountrycode_added", …		clypeaster		{"lat": 25.11, "lon": -80.3033}		FALSE	FALSE	animalia, echinodermata, echinoidea, clypeasteroida, clypeasteridae		30		usnm	http://biocol.org/urn:lsid:biocol.org:col:34871		animalia
7e1d57df-79f8-4644-8767-16ca67b099f3			preservedspecimen		Echinocyamus grandiporus	e20517	echinoidea	invertebrate zoology			university of miami			north america		united states	usa		7ddf754f-d193-4cc9-b351-99906754a03b	4/29/1969	2021-04-18T11:29:37.741747+00:00	0.289855072						736d428737795034f34a427f40d97b74072e112f		echinocyamidae	g1102	["geopoint_datum_missing", "rev_geocode_eez", "dwc_taxonrank_added", "gbif_reference_added", "gbif_canonicalname_added", "dwc_taxonomicstatus_added", "gbif_genericname_added", "dwc_datasetid_added", "dwc_scientificnameauthorship_replaced", "dwc_continent_added", "dwc_taxonid_added", "idigbio_isocountrycode_added", "gbif_taxon_corrected", "dwc_parentnameusageid_added", "dwc_family_replaced"]		echinocyamus		{"lat": 24.2583, "lon": -81.5667}		FALSE	FALSE	animalia, echinodermata, echinoidea, clypeasteroida, fibulariidae		1		usnm	http://biocol.org/urn:lsid:biocol.org:col:34871		animalia
3d5602be-faec-4d04-95c7-97ac3ea43d75			preservedspecimen		Homolampas fragilis	e20443	echinoidea	invertebrate zoology			university of miami			north america		united states	usa		7ddf754f-d193-4cc9-b351-99906754a03b	9/28/1962	2021-04-18T11:29:37.741747+00:00	0.275362319						f55ce60686463258aa94abdf15d4c9803ed37f17		maretiidae	g77	["geopoint_datum_missing", "rev_geocode_eez", "dwc_taxonrank_added", "dwc_family_replaced", "gbif_reference_added", "gbif_canonicalname_added", "dwc_taxonomicstatus_added", "gbif_genericname_added", "dwc_datasetid_added", "dwc_originalnameusageid_added", "dwc_scientificnameauthorship_replaced", "dwc_continent_added", "dwc_taxonid_added", "idigbio_isocountrycode_added", "gbif_taxon_corrected", "dw…		homolampas		{"lat": 25.4833, "lon": -79.9083}		FALSE	FALSE	animalia, echinodermata, echinoidea, spatangoida, loveniidae		1		usnm	http://biocol.org/urn:lsid:biocol.org:col:34871		animalia
079371c7-b053-45b1-b9a8-6c1e10d02d1e			preservedspecimen		Clypeaster ravenelii	e14482	echinoidea	invertebrate zoology			university of miami			north america		united states	usa		7ddf754f-d193-4cc9-b351-99906754a03b	4/12/1965	2021-04-18T11:29:37.741747+00:00	0.260869565						dd40234f756717748e65372544f8a33ecf97752c		clypeasteridae	g565	["geopoint_datum_missing", "rev_geocode_eez", "dwc_taxonrank_added", "dwc_originalnameusageid_added", "dwc_multimedia_added", "gbif_reference_added", "gbif_canonicalname_added", "dwc_taxonomicstatus_added", "gbif_genericname_added", "dwc_datasetid_added", "dwc_scientificnameauthorship_replaced", "dwc_specificepithet_replaced", "dwc_continent_added", "dwc_taxonid_added", "idigbio_isocountrycode_ad…		clypeaster		{"lat": 24.4333, "lon": -82.9667}		FALSE	FALSE	animalia, echinodermata, echinoidea, clypeasteroida, clypeasteridae		4		usnm	http://biocol.org/urn:lsid:biocol.org:col:34871		animalia
816f1c71-232d-456a-88e0-bda9c16fc018			preservedspecimen		diadema antillarum	8732	echinoidea	invertebrate zoology			e. palmer			north america		united states	usa		7ddf754f-d193-4cc9-b351-99906754a03b	1884-10-09	2018-04-12T14:40:34.943694+00:00	0.246376812						fc37d13cf0d8672af4addc54ffb654b3f109c7d8		diadematidae		["geopoint_datum_missing", "rev_geocode_eez", "dwc_taxonrank_added", "dwc_multimedia_added", "gbif_reference_added", "gbif_canonicalname_added", "dwc_taxonomicstatus_added", "gbif_genericname_added", "dwc_datasetid_added", "dwc_scientificnameauthorship_replaced", "dwc_continent_added", "dwc_taxonid_added", "idigbio_isocountrycode_added", "gbif_vernacularname_added", "gbif_taxon_corrected", "dwc_p…		diadema		{"lat": 24.8783, "lon": -80.6771}		FALSE	FALSE	animalia, echinodermata, echinoidea, diadematoida, diadematidae		5		usnm	http://biocol.org/urn:lsid:biocol.org:col:34871		animalia
20f7efff-75e5-4e05-a64c-aafad04f8274			preservedspecimen		coelopleurus floridanus	e12134	echinoidea	invertebrate zoology			university of miami			north america		united states	usa		7ddf754f-d193-4cc9-b351-99906754a03b	2/26/1969	2021-04-18T11:29:37.741747+00:00	0.304347826						075af75fc2cd8573147cb89c8178ce43fbcb5c96		arbaciidae	g1036	["geopoint_datum_missing", "rev_geocode_eez", "dwc_taxonrank_added", "gbif_reference_added", "gbif_canonicalname_added", "dwc_taxonomicstatus_added", "gbif_genericname_added", "dwc_datasetid_added", "dwc_scientificnameauthorship_replaced", "dwc_continent_added", "dwc_taxonid_added", "idigbio_isocountrycode_added", "gbif_taxon_corrected", "dwc_parentnameusageid_added"]		coelopleurus		{"lat": 24.375, "lon": -80.8833}		FALSE	FALSE	animalia, echinodermata, echinoidea, arbacioida, arbaciidae		10		usnm	http://biocol.org/urn:lsid:biocol.org:col:34871		animalia
b0061634-91e9-48b8-873e-cf3af10a98c2			preservedspecimen		eucidaris tribuloides	e14177	echinoidea	invertebrate zoology			university of miami			north america		united states	usa		7ddf754f-d193-4cc9-b351-99906754a03b	2/26/1969	2021-04-18T11:29:37.741747+00:00	0.260869565						7cfe1dbace2ad5947c199673ba08525dca809c8e		cidaridae	g1038	["geopoint_datum_missing", "rev_geocode_eez", "dwc_taxonrank_added", "gbif_vernacularname_added", "dwc_multimedia_added", "gbif_reference_added", "gbif_canonicalname_added", "dwc_taxonomicstatus_added", "gbif_genericname_added", "dwc_datasetid_added", "dwc_originalnameusageid_added", "dwc_scientificnameauthorship_replaced", "dwc_continent_added", "dwc_taxonid_added", "idigbio_isocountrycode_added…		eucidaris		{"lat": 24.8467, "lon": -80.5933}		FALSE	FALSE	animalia, echinodermata, echinoidea, cidaroida, cidaridae		8		usnm	http://biocol.org/urn:lsid:biocol.org:col:34871		animalia
95aed9e7-ed9a-46da-a8ee-e0940d721933			preservedspecimen		genocidaris maculata	e36518	echinoidea	invertebrate zoology			national marine fisheries service			north america		united states	usa		7ddf754f-d193-4cc9-b351-99906754a03b	5/31/1964	2021-04-18T11:29:37.741747+00:00	0.260869565						2dbe88fdcfb3251feda857482cd9b115e36f2cc7		trigonocidaridae		["geopoint_datum_missing", "rev_geocode_eez", "geopoint_low_precision", "dwc_taxonrank_added", "dwc_family_replaced", "gbif_reference_added", "gbif_canonicalname_added", "dwc_taxonomicstatus_added", "gbif_genericname_added", "dwc_datasetid_added", "dwc_scientificnameauthorship_replaced", "dwc_continent_added", "dwc_taxonid_added", "idigbio_isocountrycode_added", "gbif_taxon_corrected", "dwc_order…		genocidaris		{"lat": 24.58, "lon": -81.1167}		FALSE	FALSE	animalia, echinodermata, echinoidea, temnopleuroida, temnopleuridae		6		usnm	http://biocol.org/urn:lsid:biocol.org:col:34871		animalia
13649992-f0bc-495e-8e0c-550a3ebe9cc3			preservedspecimen		Leodia sexiesperforata	e38995	echinoidea	invertebrate zoology			j. miller			north america		united states	usa		7ddf754f-d193-4cc9-b351-99906754a03b	5/7/1985	2018-04-12T14:40:34.943694+00:00	0.275362319						f447cb7df705ecada482a7c24cca6ddc14533679		mellitidae		["geopoint_datum_missing", "rev_geocode_eez", "dwc_taxonrank_added", "gbif_vernacularname_added", "gbif_reference_added", "gbif_canonicalname_added", "dwc_taxonomicstatus_added", "gbif_genericname_added", "dwc_datasetid_added", "dwc_originalnameusageid_added", "dwc_scientificnameauthorship_replaced", "dwc_continent_added", "dwc_taxonid_added", "idigbio_isocountrycode_added", "gbif_taxon_corrected…		leodia		{"lat": 24.555, "lon": -81.4117}		FALSE	FALSE	animalia, echinodermata, echinoidea, clypeasteroida, mellitidae		4		usnm	http://biocol.org/urn:lsid:biocol.org:col:34871		animalia
f0c55417-e5bc-4ffe-a17c-fe39ddab0954			preservedspecimen		echinometra lucunter	8753	echinoidea	invertebrate zoology			h. hemphill			north america		united states	usa		7ddf754f-d193-4cc9-b351-99906754a03b		2018-04-12T14:40:34.943694+00:00	0.188405797						e0171aa97f6e4a313e3a665f9a5b3d7d245e95e3		echinometridae		["geopoint_datum_missing", "geopoint_low_precision", "dwc_taxonrank_added", "dwc_multimedia_added", "gbif_reference_added", "gbif_canonicalname_added", "gbif_genericname_added", "dwc_datasetid_added", "dwc_originalnameusageid_added", "dwc_scientificnameauthorship_replaced", "dwc_continent_added", "dwc_taxonid_added", "idigbio_isocountrycode_added", "gbif_vernacularname_added", "gbif_taxon_correct…		echinometra		{"lat": 24.55, "lon": -81.77}		FALSE	FALSE	animalia, echinodermata, echinoidea, echinoida, echinometridae		4		usnm	http://biocol.org/urn:lsid:biocol.org:col:34871		animalia
48272428-e2d3-40e5-972d-7d6d67a3176a			preservedspecimen		stylocidaris affinis	e14119	echinoidea	invertebrate zoology			university of miami			north america		united states	usa		7ddf754f-d193-4cc9-b351-99906754a03b	1/23/1965	2021-04-18T11:29:37.741747+00:00	0.260869565						478026dcf0381c75504b24a48c22abb530731467		cidaridae	g456	["geopoint_datum_missing", "rev_geocode_eez", "geopoint_low_precision", "dwc_taxonrank_added", "dwc_originalnameusageid_added", "gbif_vernacularname_added", "gbif_reference_added", "gbif_canonicalname_added", "dwc_taxonomicstatus_added", "gbif_genericname_added", "dwc_datasetid_added", "dwc_scientificnameauthorship_replaced", "dwc_continent_added", "dwc_taxonid_added", "idigbio_isocountrycode_add…		stylocidaris		{"lat": 24.6333, "lon": -80.8}		FALSE	FALSE	animalia, echinodermata, echinoidea, cidaroida, cidaridae		2		usnm	http://biocol.org/urn:lsid:biocol.org:col:34871		animalia
c553f7a0-ff54-40bb-9019-537d1b6ac367			preservedspecimen		lytechinus euerces	e12229	echinoidea	invertebrate zoology			university of miami			north america		united states	usa		7ddf754f-d193-4cc9-b351-99906754a03b	2/25/1969	2021-04-18T11:29:37.741747+00:00	0.289855072						a23d0b2f20aa2243e4f89853763c3b9ca93eef1a		toxopneustidae	g1029	["geopoint_datum_missing", "rev_geocode_eez", "dwc_taxonrank_added", "gbif_reference_added", "gbif_canonicalname_added", "dwc_taxonomicstatus_added", "gbif_genericname_added", "dwc_datasetid_added", "dwc_scientificnameauthorship_replaced", "dwc_continent_added", "dwc_taxonid_added", "idigbio_isocountrycode_added", "gbif_taxon_corrected", "dwc_order_replaced", "dwc_parentnameusageid_added"]		lytechinus		{"lat": 24.2833, "lon": -81.1833}		FALSE	FALSE	animalia, echinodermata, echinoidea, temnopleuroida, toxopneustidae		1		usnm	http://biocol.org/urn:lsid:biocol.org:col:34871		animalia
d6865d74-2388-40d0-a7a9-197292c993ce			preservedspecimen		lytechinus variegatus	e33016	echinoidea	invertebrate zoology			continental shelf associates for blm/ mms					united states	usa		7ddf754f-d193-4cc9-b351-99906754a03b	7/31/1981	2018-04-12T14:40:34.943694+00:00	0.246376812						4ae1dd58c870e720250862bcda0e366f0e4117a2		toxopneustidae	2/ii-21	["geopoint_datum_missing", "rev_geocode_eez", "dwc_taxonrank_added", "dwc_originalnameusageid_added", "gbif_vernacularname_added", "dwc_multimedia_added", "gbif_reference_added", "gbif_canonicalname_added", "dwc_taxonomicstatus_added", "gbif_genericname_added", "dwc_datasetid_added", "dwc_scientificnameauthorship_replaced", "dwc_taxonid_added", "idigbio_isocountrycode_added", "gbif_taxon_correcte…		lytechinus		{"lat": 25.2878, "lon": -82.8694}		FALSE	FALSE	animalia, echinodermata, echinoidea, temnopleuroida, toxopneustidae		2		usnm	http://biocol.org/urn:lsid:biocol.org:col:34871		animalia
faf94ec9-9f0c-4c75-9136-6abdb1cd961c			preservedspecimen		Clypeaster rosaceus	10905-echinodermata	echinoidea	invertebrate zoology			paulay, gustav; bemis, mandy; moore, jenna; evans, nathaniel; strimaitis, anna; biggs, brendan; thomas, jim; thacker, cheryl			north america		united states	usa		7ddf754f-d193-4cc9-b351-99906754a03b	2011-03-06T00:00:00+00:00	2018-09-07T15:21:39.551795+00:00	0.188405797						e12ec0d8958283275f519e38a17d17cc4fa55cc4	3/6/2011	clypeasteridae		["geopoint_datum_missing", "rev_geocode_eez", "dwc_taxonrank_added", "dwc_multimedia_added", "gbif_reference_added", "gbif_canonicalname_added", "dwc_taxonomicstatus_added", "gbif_genericname_added", "dwc_datasetid_added", "dwc_scientificnameauthorship_replaced", "gbif_vernacularname_added", "dwc_parentnameusageid_added", "dwc_country_replaced", "dwc_taxonid_added", "idigbio_isocountrycode_added"…		clypeaster		{"lat": 24.6795, "lon": -81.7611333}		FALSE	FALSE					uf			animalia
45e56a03-7d80-46ac-80c0-922f330a106a			preservedspecimen		arbacia punctulata	e36586	echinoidea	invertebrate zoology			national marine fisheries service			north america		united states	usa		7ddf754f-d193-4cc9-b351-99906754a03b	6/1/1964	2021-04-18T11:29:37.741747+00:00	0.260869565						7db5700b2ba196de9d991acd36e1ddfcbd2e1731		arbaciidae		["geopoint_datum_missing", "rev_geocode_eez", "dwc_taxonrank_added", "dwc_originalnameusageid_added", "gbif_vernacularname_added", "dwc_multimedia_added", "gbif_reference_added", "gbif_canonicalname_added", "dwc_taxonomicstatus_added", "gbif_genericname_added", "dwc_datasetid_added", "dwc_scientificnameauthorship_replaced", "dwc_continent_added", "dwc_taxonid_added", "idigbio_isocountrycode_added…		arbacia		{"lat": 24.755, "lon": -80.5517}		FALSE	FALSE	animalia, echinodermata, echinoidea, arbacioida, arbaciidae		1		usnm	http://biocol.org/urn:lsid:biocol.org:col:34871		animalia
f98cdd02-8a13-4426-8506-9e3d89cc04d5			preservedspecimen		Clypeaster ravenelii	e36136	echinoidea	invertebrate zoology			w. schmitt			north america		united states	usa		7ddf754f-d193-4cc9-b351-99906754a03b		2018-04-12T14:40:34.943694+00:00	0.173913043						3e45b3614aee1c9149188f9ccc7956cfe00ae759		clypeasteridae		["geopoint_datum_missing", "rev_geocode_eez", "geopoint_low_precision", "dwc_taxonrank_added", "dwc_originalnameusageid_added", "dwc_multimedia_added", "gbif_reference_added", "gbif_canonicalname_added", "gbif_genericname_added", "dwc_datasetid_added", "dwc_scientificnameauthorship_replaced", "dwc_specificepithet_replaced", "dwc_continent_added", "dwc_taxonid_added", "idigbio_isocountrycode_added…		clypeaster		{"lat": 24.67, "lon": -81.58}		FALSE	FALSE	animalia, echinodermata, echinoidea, clypeasteroida, clypeasteridae		3		usnm	http://biocol.org/urn:lsid:biocol.org:col:34871		animalia
572b260c-5aa1-4e6e-a2ad-7252212831b1			preservedspecimen		stylocidaris affinis	27840	echinoidea	invertebrate zoology			united states fish commission			north america		united states	usa		7ddf754f-d193-4cc9-b351-99906754a03b	1885-01-15	2021-04-18T11:29:37.741747+00:00	0.275362319						f02fde1fad403882d74a5a220deab448136c99c2		cidaridae	usfc/a2318	["geopoint_datum_missing", "rev_geocode_eez", "dwc_taxonrank_added", "dwc_originalnameusageid_added", "gbif_vernacularname_added", "gbif_reference_added", "gbif_canonicalname_added", "dwc_taxonomicstatus_added", "gbif_genericname_added", "dwc_datasetid_added", "dwc_scientificnameauthorship_replaced", "dwc_continent_added", "dwc_taxonid_added", "idigbio_isocountrycode_added", "gbif_taxon_corrected…		stylocidaris		{"lat": 24.4292, "lon": -81.7667}		FALSE	FALSE	animalia, echinodermata, echinoidea, cidaroida, cidaridae		17		usnm	http://biocol.org/urn:lsid:biocol.org:col:34871		animalia
b4663d01-c778-4730-985c-18ddb4e34a13			preservedspecimen		stylocidaris lineata	8990-echinodermata	echinoidea	invertebrate zoology			anker, arthur; bemis, a.; ewers, c.; hecht, g.; krisberg, m.; mcpherson, s.; zill, j.			north america		united states	usa	monroe county	7ddf754f-d193-4cc9-b351-99906754a03b	2009-06-08T00:00:00+00:00	2017-12-06T14:50:11.566967+00:00	0.246376812						9bf0329d68885181ebef3e6dd46765106a9aafb7	6/8/2009	cidaridae		["geopoint_datum_missing", "rev_geocode_eez", "dwc_taxonrank_added", "gbif_reference_added", "gbif_canonicalname_added", "dwc_taxonomicstatus_added", "gbif_genericname_added", "dwc_datasetid_added", "dwc_scientificnameauthorship_replaced", "dwc_parentnameusageid_added", "dwc_country_replaced", "dwc_taxonid_added", "idigbio_isocountrycode_added", "gbif_taxon_corrected"]		stylocidaris		{"lat": 24.2452, "lon": -81.4338}		FALSE	FALSE					uf			animalia
c2e9ad38-c7a9-43ea-be69-78113d8946df			preservedspecimen		diadema antillarum	2485	echinoidea	invertebrate zoology			a. agassiz			north america		united states	usa		7ddf754f-d193-4cc9-b351-99906754a03b		2018-04-12T14:40:34.943694+00:00	0.202898551						94c88bc58987f162bc4a1194a46a4be9a3aea528		diadematidae		["geopoint_datum_missing", "rev_geocode_eez", "geopoint_low_precision", "dwc_taxonrank_added", "dwc_multimedia_added", "gbif_reference_added", "gbif_canonicalname_added", "gbif_genericname_added", "dwc_datasetid_added", "dwc_scientificnameauthorship_replaced", "dwc_continent_added", "dwc_taxonid_added", "idigbio_isocountrycode_added", "gbif_vernacularname_added", "gbif_taxon_corrected", "dwc_taxo…		diadema		{"lat": 24.67, "lon": -81.58}		FALSE	FALSE	animalia, echinodermata, echinoidea, diadematoida, diadematidae		1		usnm	http://biocol.org/urn:lsid:biocol.org:col:34871		animalia
33ad6217-8fe1-400a-806f-d867a9e53e31			preservedspecimen		centrostephanus longispinus	e14269	echinoidea	invertebrate zoology			university of miami			north america		bahamas	bhs		7ddf754f-d193-4cc9-b351-99906754a03b	3/6/1968	2021-04-18T11:29:37.741747+00:00	0.275362319						912cb893473148d7ba3c3e4fb3b1b76c734313ba		diadematidae	g989	["geopoint_datum_missing", "rev_geocode_eez", "gbif_vernacularname_added", "dwc_multimedia_added", "gbif_reference_added", "dwc_taxonrank_replaced", "dwc_taxonomicstatus_added", "gbif_genericname_added", "dwc_datasetid_added", "gbif_taxon_corrected", "dwc_scientificnameauthorship_replaced", "dwc_continent_added", "dwc_taxonid_added", "idigbio_isocountrycode_added", "gbif_canonicalname_added", "dw…		centrostephanus		{"lat": 24.1167, "lon": -80.1833}		FALSE	FALSE	animalia, echinodermata, echinoidea, diadematoida, diadematidae		1	rubricingulus	usnm	http://biocol.org/urn:lsid:biocol.org:col:34871		animalia
80ae85dd-0ce0-4e44-b385-9a2c40556d9b			preservedspecimen		Clypeaster ravenelii	10675	echinoidea	invertebrate zoology			united states fish commission			north america		united states	usa		7ddf754f-d193-4cc9-b351-99906754a03b	1885-01-15	2021-04-18T11:29:37.741747+00:00	0.260869565						0114d14a2f86aa70c6d59f74734c9d732e0d3159		clypeasteridae	usfc/a2317	["geopoint_datum_missing", "rev_geocode_eez", "dwc_taxonrank_added", "dwc_originalnameusageid_added", "dwc_multimedia_added", "gbif_reference_added", "gbif_canonicalname_added", "dwc_taxonomicstatus_added", "gbif_genericname_added", "dwc_datasetid_added", "dwc_scientificnameauthorship_replaced", "dwc_specificepithet_replaced", "dwc_continent_added", "dwc_taxonid_added", "idigbio_isocountrycode_ad…		clypeaster		{"lat": 24.4292, "lon": -81.7792}		FALSE	FALSE	animalia, echinodermata, echinoidea, clypeasteroida, clypeasteridae		1		usnm	http://biocol.org/urn:lsid:biocol.org:col:34871		animalia
a052d122-1f10-4bbb-928d-b778d7603b8b			preservedspecimen		lytechinus variegatus	e4823	echinoidea	invertebrate zoology			w. schmitt			north america		united states	usa		7ddf754f-d193-4cc9-b351-99906754a03b	8/4/1924	2021-04-18T11:29:37.741747+00:00	0.246376812						e7a5ae6f7e40185aacd145ca7a940c20bfb3ff6c		toxopneustidae		["geopoint_datum_missing", "rev_geocode_eez", "dwc_taxonrank_added", "dwc_originalnameusageid_added", "dwc_multimedia_added", "gbif_reference_added", "gbif_canonicalname_added", "gbif_genericname_added", "dwc_datasetid_added", "dwc_scientificnameauthorship_replaced", "dwc_continent_added", "dwc_taxonid_added", "idigbio_isocountrycode_added", "gbif_vernacularname_added", "gbif_taxon_corrected", "d…		lytechinus		{"lat": 24.6167, "lon": -82.9167}		FALSE	FALSE	animalia, echinodermata, echinoidea, temnopleuroida, toxopneustidae		2		usnm	http://biocol.org/urn:lsid:biocol.org:col:34871		animalia
10c4fa63-357b-4ad7-b171-a18be424baa4			preservedspecimen		tripneustes ventricosus	8760	echinoidea	invertebrate zoology			e. palmer			north america		united states	usa		7ddf754f-d193-4cc9-b351-99906754a03b	1884-10-10	2018-04-12T14:40:34.943694+00:00	0.202898551						9ee23ffdc3e39cecd893a7515a33335063e1365a		toxopneustidae		["geopoint_datum_missing", "rev_geocode_eez", "geopoint_low_precision", "dwc_taxonrank_added", "dwc_multimedia_added", "gbif_reference_added", "gbif_canonicalname_added", "gbif_genericname_added", "dwc_datasetid_added", "dwc_originalnameusageid_added", "dwc_scientificnameauthorship_replaced", "dwc_continent_added", "dwc_taxonid_added", "idigbio_isocountrycode_added", "gbif_vernacularname_added", …		tripneustes		{"lat": 24.67, "lon": -81.58}		FALSE	FALSE	animalia, echinodermata, echinoidea, temnopleuroida, toxopneustidae		1		usnm	http://biocol.org/urn:lsid:biocol.org:col:34871		animalia
dd42c76c-9f2d-4cbf-81d0-d0820b754b73			preservedspecimen		Echinocardium pennatifidum	e14431	echinoidea	invertebrate zoology			university of miami			north america		united states	usa		7ddf754f-d193-4cc9-b351-99906754a03b	4/14/1965	2021-04-18T11:29:37.741747+00:00	0.246376812						2dfb4503ebebbc755a96502e42a8e65f0edf5401		loveniidae	g589	["geopoint_datum_missing", "rev_geocode_eez", "geopoint_low_precision", "dwc_taxonrank_added", "gbif_vernacularname_added", "dwc_multimedia_added", "gbif_reference_added", "gbif_canonicalname_added", "dwc_taxonomicstatus_added", "gbif_genericname_added", "dwc_datasetid_added", "dwc_specificepithet_replaced", "dwc_continent_added", "dwc_scientificnameauthorship_added", "dwc_taxonid_added", "idigbi…		echinocardium		{"lat": 24.6667, "lon": -80.8}		FALSE	FALSE	animalia, echinodermata, echinoidea, spatangoida, loveniidae		1		usnm	http://biocol.org/urn:lsid:biocol.org:col:34871		animalia
144881e7-c2ce-4686-a21b-222952f8631d			preservedspecimen		tripneustes ventricosus	8731	echinoidea	invertebrate zoology			e. palmer			north america		united states	usa		7ddf754f-d193-4cc9-b351-99906754a03b	1884-10-10	2018-04-12T14:40:34.943694+00:00	0.202898551						fdb0076f2f1c4d23ac1eaa91c924d562cc3213c3		toxopneustidae		["geopoint_datum_missing", "rev_geocode_eez", "geopoint_low_precision", "dwc_taxonrank_added", "dwc_multimedia_added", "gbif_reference_added", "gbif_canonicalname_added", "gbif_genericname_added", "dwc_datasetid_added", "dwc_originalnameusageid_added", "dwc_scientificnameauthorship_replaced", "dwc_continent_added", "dwc_taxonid_added", "idigbio_isocountrycode_added", "gbif_vernacularname_added", …		tripneustes		{"lat": 24.67, "lon": -81.58}		FALSE	FALSE	animalia, echinodermata, echinoidea, temnopleuroida, toxopneustidae		2		usnm	http://biocol.org/urn:lsid:biocol.org:col:34871		animalia
9d3c412a-eb59-49da-8ea5-382a2ed2a232			preservedspecimen		eucidaris tribuloides	9012-echinodermata	echinoidea	invertebrate zoology			anker, arthur; bemis, a.; ewers, c.; hecht, g.; krisberg, m.; mcpherson, s.; zill, j.			north america		united states	usa	monroe county	7ddf754f-d193-4cc9-b351-99906754a03b	2009-06-09T00:00:00+00:00	2017-12-06T14:50:11.566967+00:00	0.202898551						d47a2c71d0fd7014625766390c1c7ea5f24cf613	6/9/2009	cidaridae		["geopoint_datum_missing", "rev_geocode_eez", "dwc_taxonrank_added", "dwc_multimedia_added", "gbif_reference_added", "gbif_canonicalname_added", "dwc_taxonomicstatus_added", "gbif_genericname_added", "dwc_datasetid_added", "dwc_originalnameusageid_added", "dwc_scientificnameauthorship_replaced", "gbif_vernacularname_added", "dwc_country_replaced", "dwc_taxonid_added", "idigbio_isocountrycode_adde…		eucidaris		{"lat": 25.0544, "lon": -82.485}		FALSE	FALSE					uf			animalia
21b4fe71-58ca-4740-8d89-d7b0ddc97abd			preservedspecimen		Agassizia excentrica	14593	echinoidea	invertebrate zoology			united states fish commission			north america		united states	usa		7ddf754f-d193-4cc9-b351-99906754a03b	1886-04-09	2021-04-18T11:29:37.741747+00:00	0.289855072						e05848d2a2297d8d3175a5c8869ab567a55ff4a9		prenasteridae	usfc/a2640	["geopoint_datum_missing", "rev_geocode_eez", "geopoint_low_precision", "dwc_taxonrank_added", "gbif_reference_added", "gbif_canonicalname_added", "dwc_taxonomicstatus_added", "gbif_genericname_added", "dwc_datasetid_added", "dwc_scientificnameauthorship_replaced", "dwc_continent_added", "dwc_taxonid_added", "idigbio_isocountrycode_added", "gbif_taxon_corrected", "dwc_parentnameusageid_added"]		agassizia		{"lat": 25.0833, "lon": -80.25}		FALSE	FALSE	animalia, echinodermata, echinoidea, spatangoida, prenasteridae		1		usnm	http://biocol.org/urn:lsid:biocol.org:col:34871		animalia
8fc0a338-d276-4ac4-a838-e1efcf3c6682			preservedspecimen		coelopleurus floridanus	e27418	echinoidea	invertebrate zoology			u.s. fish and wildlife service			north america		bahamas	bhs		7ddf754f-d193-4cc9-b351-99906754a03b	7/18/1955	2021-04-18T11:29:37.741747+00:00	0.275362319						7adf8269020674798377d42ea2cbad68c4ece9f6		arbaciidae		["geopoint_datum_missing", "rev_geocode_eez", "geopoint_low_precision", "dwc_taxonrank_added", "gbif_reference_added", "gbif_canonicalname_added", "dwc_taxonomicstatus_added", "gbif_genericname_added", "dwc_datasetid_added", "dwc_scientificnameauthorship_replaced", "dwc_continent_added", "dwc_taxonid_added", "idigbio_isocountrycode_added", "gbif_taxon_corrected", "dwc_parentnameusageid_added"]		coelopleurus		{"lat": 24.05, "lon": -80.5}		FALSE	FALSE	animalia, echinodermata, echinoidea, arbacioida, arbaciidae		1		usnm	http://biocol.org/urn:lsid:biocol.org:col:34871		animalia
4e35380f-245c-4fe2-ba0b-725e7d5b647e			preservedspecimen		Plagiobrissus grandis	e13737	echinoidea	invertebrate zoology			p. kier			north america		united states	usa		7ddf754f-d193-4cc9-b351-99906754a03b		2018-04-12T14:40:34.943694+00:00	0.217391304						4d70974e0c33c479773b3732bf9e7043cee83835		brissidae		["geopoint_datum_missing", "rev_geocode_eez", "geopoint_low_precision", "dwc_taxonrank_added", "gbif_reference_added", "gbif_canonicalname_added", "dwc_taxonomicstatus_added", "gbif_genericname_added", "dwc_datasetid_added", "dwc_originalnameusageid_added", "dwc_scientificnameauthorship_replaced", "dwc_continent_added", "dwc_taxonid_added", "idigbio_isocountrycode_added", "gbif_taxon_corrected", …		plagiobrissus		{"lat": 25.02, "lon": -80.37}		FALSE	FALSE	animalia, echinodermata, echinoidea, spatangoida, brissidae		1		usnm	http://biocol.org/urn:lsid:biocol.org:col:34871		animalia
54c3fe54-162e-4db0-a9f8-f89b5934ae81			preservedspecimen		echinometra lucunter	10047	echinoidea	invertebrate zoology			h. hemphill			north america		united states	usa		7ddf754f-d193-4cc9-b351-99906754a03b		2018-04-12T14:40:34.943694+00:00	0.188405797						985a896d431c7b8c8f3ef87c7a15e0b7882e09fe		echinometridae		["geopoint_datum_missing", "geopoint_low_precision", "dwc_taxonrank_added", "dwc_multimedia_added", "gbif_reference_added", "gbif_canonicalname_added", "gbif_genericname_added", "dwc_datasetid_added", "dwc_originalnameusageid_added", "dwc_scientificnameauthorship_replaced", "dwc_continent_added", "dwc_taxonid_added", "idigbio_isocountrycode_added", "gbif_vernacularname_added", "gbif_taxon_correct…		echinometra		{"lat": 24.55, "lon": -81.77}		FALSE	FALSE	animalia, echinodermata, echinoidea, echinoida, echinometridae		4		usnm	http://biocol.org/urn:lsid:biocol.org:col:34871		animalia
a535e9d1-b68b-4ecc-9f47-62a2690cce2f			preservedspecimen		Brissopsis alta	e12021	echinoidea	invertebrate zoology			w. schmitt			north america		united states	usa		7ddf754f-d193-4cc9-b351-99906754a03b	10/9/1930	2018-04-12T14:40:34.943694+00:00	0.260869565						64b8eb65cdb2d78b351f644279646e01e6161951		brissidae		["geopoint_datum_missing", "rev_geocode_eez", "geopoint_low_precision", "dwc_taxonrank_added", "gbif_reference_added", "gbif_canonicalname_added", "gbif_genericname_added", "dwc_datasetid_added", "dwc_scientificnameauthorship_replaced", "dwc_continent_added", "dwc_taxonid_added", "idigbio_isocountrycode_added", "gbif_taxon_corrected", "dwc_taxonomicstatus_added", "dwc_parentnameusageid_added"]		brissopsis		{"lat": 24.67, "lon": -81.58}		FALSE	FALSE	animalia, echinodermata, echinoidea, spatangoida, brissidae		1		usnm	http://biocol.org/urn:lsid:biocol.org:col:34871		animalia
cdda1107-1b5f-40f4-b920-eba264d78b66			preservedspecimen		eucidaris tribuloides	e14175	echinoidea	invertebrate zoology			university of miami			north america		united states	usa		7ddf754f-d193-4cc9-b351-99906754a03b	4/15/1965	2021-04-18T11:29:37.741747+00:00	0.246376812						a55d5b4b83cfc5af376eac6d7e81faea8cc22ae9		cidaridae	g603	["geopoint_datum_missing", "rev_geocode_eez", "geopoint_low_precision", "dwc_taxonrank_added", "gbif_vernacularname_added", "dwc_multimedia_added", "gbif_reference_added", "gbif_canonicalname_added", "dwc_taxonomicstatus_added", "gbif_genericname_added", "dwc_datasetid_added", "dwc_originalnameusageid_added", "dwc_scientificnameauthorship_replaced", "dwc_continent_added", "dwc_taxonid_added", "id…		eucidaris		{"lat": 25.2, "lon": -80.2}		FALSE	FALSE	animalia, echinodermata, echinoidea, cidaroida, cidaridae		2		usnm	http://biocol.org/urn:lsid:biocol.org:col:34871		animalia
1db7a4e0-cd47-46f3-96da-275018ac2ce2			preservedspecimen		coelopleurus floridanus	e27307	echinoidea	invertebrate zoology			j. henderson			north america		united states	usa		7ddf754f-d193-4cc9-b351-99906754a03b	10/10/1916	2021-04-18T11:29:37.741747+00:00	0.275362319						262b5eafff0bb8bd4ce37348a93ac57ef7834cc9		arbaciidae		["geopoint_datum_missing", "rev_geocode_eez", "geopoint_low_precision", "dwc_taxonrank_added", "gbif_reference_added", "gbif_canonicalname_added", "dwc_taxonomicstatus_added", "gbif_genericname_added", "dwc_datasetid_added", "dwc_scientificnameauthorship_replaced", "dwc_continent_added", "dwc_taxonid_added", "idigbio_isocountrycode_added", "gbif_taxon_corrected", "dwc_parentnameusageid_added"]		coelopleurus		{"lat": 24.45, "lon": -81.92}		FALSE	FALSE	animalia, echinodermata, echinoidea, arbacioida, arbaciidae		1		usnm	http://biocol.org/urn:lsid:biocol.org:col:34871		animalia
8008768d-9fce-4274-b46a-0b0ffd83ec3a			preservedspecimen		Clypeaster subdepressus	e32945	echinoidea	invertebrate zoology			continental shelf associates for blm/ mms					united states	usa		7ddf754f-d193-4cc9-b351-99906754a03b	4/29/1981	2018-04-12T14:40:34.943694+00:00	0.260869565						f3e20c5f7a9b6cef5eb831c6b84e4fc685640433		clypeasteridae	1/iv-21c	["geopoint_datum_missing", "rev_geocode_eez", "dwc_taxonrank_added", "dwc_originalnameusageid_added", "gbif_vernacularname_added", "dwc_multimedia_added", "gbif_reference_added", "gbif_canonicalname_added", "dwc_taxonomicstatus_added", "gbif_genericname_added", "dwc_datasetid_added", "dwc_scientificnameauthorship_replaced", "dwc_taxonid_added", "idigbio_isocountrycode_added", "gbif_taxon_correcte…		clypeaster		{"lat": 25.2878, "lon": -82.8694}		FALSE	FALSE	animalia, echinodermata, echinoidea, clypeasteroida, clypeasteridae		1		usnm	http://biocol.org/urn:lsid:biocol.org:col:34871		animalia
4df9b3f2-60ea-4580-a65b-d5ce5ae0853e			preservedspecimen		Clypeaster subdepressus	e14512	echinoidea	invertebrate zoology			university of miami			north america		united states	usa		7ddf754f-d193-4cc9-b351-99906754a03b	4/15/1965	2021-04-18T11:29:37.741747+00:00	0.246376812						b017b9fc6dd2d63327e738be7d0f6318a29d0c22		clypeasteridae	g603	["geopoint_datum_missing", "rev_geocode_eez", "geopoint_low_precision", "dwc_taxonrank_added", "dwc_originalnameusageid_added", "gbif_vernacularname_added", "dwc_multimedia_added", "gbif_reference_added", "gbif_canonicalname_added", "dwc_taxonomicstatus_added", "gbif_genericname_added", "dwc_datasetid_added", "dwc_scientificnameauthorship_replaced", "dwc_continent_added", "dwc_taxonid_added", "id…		clypeaster		{"lat": 25.2, "lon": -80.2}		FALSE	FALSE	animalia, echinodermata, echinoidea, clypeasteroida, clypeasteridae		2		usnm	http://biocol.org/urn:lsid:biocol.org:col:34871		animalia
91722d73-f6bd-4769-90e7-05c6b53edc2b			preservedspecimen			21755	echinoidea	invertebrate zoology			united states fish commission			north america		united states	usa			2/26/1902	2021-04-18T11:29:37.741747+00:00	0.362318841						d56ac9ae36daeaac250a725a32917363574c2cc1		echinidae	usfc/fcfh7298	["geopoint_datum_missing", "rev_geocode_eez", "dwc_continent_added", "idigbio_isocountrycode_added", "taxon_match_failed"]		echinus		{"lat": 24.3167, "lon": -81.6625}		FALSE	FALSE	animalia, echinodermata, echinoidea, echinoida, echinidae		5		usnm	http://biocol.org/urn:lsid:biocol.org:col:34871		animalia
2ae62469-403a-4049-8cf4-4edfa65d103a			preservedspecimen		arbacia punctulata	e26760	echinoidea	invertebrate zoology			united states fish commission			north america		united states	usa		7ddf754f-d193-4cc9-b351-99906754a03b	12/20/1912	2021-04-18T11:29:37.741747+00:00	0.260869565						6b3b01c66a565659820b0b468f4838a1964886e7		arbaciidae	usfc/fcfh7790	["geopoint_datum_missing", "rev_geocode_eez", "dwc_taxonrank_added", "dwc_originalnameusageid_added", "gbif_vernacularname_added", "dwc_multimedia_added", "gbif_reference_added", "gbif_canonicalname_added", "dwc_taxonomicstatus_added", "gbif_genericname_added", "dwc_datasetid_added", "dwc_scientificnameauthorship_replaced", "dwc_continent_added", "dwc_taxonid_added", "idigbio_isocountrycode_added…		arbacia		{"lat": 24.7745, "lon": -80.9103}		FALSE	FALSE	animalia, echinodermata, echinoidea, arbacioida, arbaciidae		1		usnm	http://biocol.org/urn:lsid:biocol.org:col:34871		animalia
0ae34af9-d6d3-4e5a-a9a5-36e7ecb6276b			preservedspecimen		Leodia sexiesperforata	e36712	echinoidea	invertebrate zoology			kier & sohl			north america		united states	usa		7ddf754f-d193-4cc9-b351-99906754a03b		2021-04-18T11:29:37.741747+00:00	0.246376812						325b4e8df5c46e18831da647b67f84d6c5267790		mellitidae		["geopoint_datum_missing", "rev_geocode_eez", "dwc_taxonrank_added", "gbif_reference_added", "gbif_canonicalname_added", "dwc_taxonomicstatus_added", "gbif_genericname_added", "dwc_datasetid_added", "dwc_originalnameusageid_added", "dwc_scientificnameauthorship_replaced", "dwc_continent_added", "dwc_taxonid_added", "idigbio_isocountrycode_added", "gbif_vernacularname_added", "gbif_taxon_corrected…		leodia		{"lat": 24.6383, "lon": -81.145}		FALSE	FALSE	animalia, echinodermata, echinoidea, clypeasteroida, mellitidae		13		usnm	http://biocol.org/urn:lsid:biocol.org:col:34871		animalia
8d80430b-66f1-44d5-bb1a-de16d23568ce			preservedspecimen		tripneustes ventricosus	e27005	echinoidea	invertebrate zoology			m. l. jones			north america		united states	usa		7ddf754f-d193-4cc9-b351-99906754a03b	6/6/1965	2018-05-09T09:17:43.629029+00:00	0.217391304						74e001d6aa982b52139317be4f739bac290a0866		toxopneustidae		["geopoint_datum_missing", "rev_geocode_eez", "dwc_taxonrank_added", "dwc_multimedia_added", "gbif_reference_added", "gbif_canonicalname_added", "dwc_taxonomicstatus_added", "gbif_genericname_added", "dwc_datasetid_added", "dwc_originalnameusageid_added", "dwc_scientificnameauthorship_replaced", "dwc_continent_added", "dwc_taxonid_added", "idigbio_isocountrycode_added", "gbif_vernacularname_added…		tripneustes		{"lat": 24.551, "lon": -81.7325}		FALSE	FALSE	animalia, echinodermata, echinoidea, temnopleuroida, toxopneustidae		1		usnm	http://biocol.org/urn:lsid:biocol.org:col:34871		animalia
081798d9-cdce-44d3-87c3-7c3116fc49de			preservedspecimen		stylocidaris affinis	27837	echinoidea	invertebrate zoology			united states fish commission			north america		united states	usa		7ddf754f-d193-4cc9-b351-99906754a03b	1885-01-15	2021-04-18T11:29:37.741747+00:00	0.275362319						f2ac13818b3cba1271d8d248b34c39702e91a0ed		cidaridae	usfc/a2318	["geopoint_datum_missing", "rev_geocode_eez", "dwc_taxonrank_added", "dwc_originalnameusageid_added", "gbif_vernacularname_added", "gbif_reference_added", "gbif_canonicalname_added", "dwc_taxonomicstatus_added", "gbif_genericname_added", "dwc_datasetid_added", "dwc_scientificnameauthorship_replaced", "dwc_continent_added", "dwc_taxonid_added", "idigbio_isocountrycode_added", "gbif_taxon_corrected…		stylocidaris		{"lat": 24.4292, "lon": -81.7667}		FALSE	FALSE	animalia, echinodermata, echinoidea, cidaroida, cidaridae		17		usnm	http://biocol.org/urn:lsid:biocol.org:col:34871		animalia
892e9876-152f-4870-8734-9536572ca8bd			preservedspecimen		Clypeaster ravenelii	e14483	echinoidea	invertebrate zoology			university of miami			north america		united states	usa		7ddf754f-d193-4cc9-b351-99906754a03b	2/25/1969	2021-04-18T11:29:37.741747+00:00	0.260869565						6bdc88fdd61cead4a54866d8e86d68da1b2aba3f		clypeasteridae	g1024	["geopoint_datum_missing", "rev_geocode_eez", "dwc_taxonrank_added", "dwc_originalnameusageid_added", "dwc_multimedia_added", "gbif_reference_added", "gbif_canonicalname_added", "dwc_taxonomicstatus_added", "gbif_genericname_added", "dwc_datasetid_added", "dwc_scientificnameauthorship_replaced", "dwc_specificepithet_replaced", "dwc_continent_added", "dwc_taxonid_added", "idigbio_isocountrycode_ad…		clypeaster		{"lat": 24.475, "lon": -81.5333}		FALSE	FALSE	animalia, echinodermata, echinoidea, clypeasteroida, clypeasteridae		1		usnm	http://biocol.org/urn:lsid:biocol.org:col:34871		animalia
82e2c07b-995f-49f4-a93e-481cf5ed3719			fossilspecimen		Clypeaster rosaceus	49799	echinoidea	ip			oyen, craig			north america		united states	usa	monroe county	7ddf754f-d193-4cc9-b351-99906754a03b	1991-02-18T00:00:00+00:00	2020-10-14T13:20:05.668229+00:00	0.231884058			recent		quaternary	cdb008f2475d73abc360f69d7ed68921346a22b0	2/18/1991	clypeasteridae		["geopoint_datum_missing", "rev_geocode_eez", "dwc_taxonrank_added", "gbif_reference_added", "dwc_scientificnameauthorship_added", "gbif_canonicalname_added", "dwc_taxonomicstatus_added", "gbif_genericname_added", "dwc_datasetid_added", "dwc_parentnameusageid_added", "dwc_taxonid_added", "idigbio_isocountrycode_added", "dwc_multimedia_added", "gbif_vernacularname_added", "gbif_taxon_corrected", "…		clypeaster		{"lat": 24.553, "lon": -82.5875}		FALSE	FALSE					uf			animalia
77fddb07-84ea-4c3d-b9d7-6f34468efae5			preservedspecimen		Encope michelini	38173	echinoidea	invertebrate zoology			united states fish commission			north america		united states	usa		7ddf754f-d193-4cc9-b351-99906754a03b	2/24/1902	2021-04-18T11:29:37.741747+00:00	0.289855072						b9e06d3129a6fe48d5ba39a463c0f78154eaa16b		mellitidae	usfc/fcfh7295	["geopoint_datum_missing", "rev_geocode_eez", "dwc_taxonrank_added", "gbif_vernacularname_added", "gbif_reference_added", "gbif_canonicalname_added", "dwc_taxonomicstatus_added", "gbif_genericname_added", "dwc_datasetid_added", "dwc_scientificnameauthorship_replaced", "dwc_continent_added", "dwc_taxonid_added", "idigbio_isocountrycode_added", "gbif_taxon_corrected", "dwc_parentnameusageid_added"]		encope		{"lat": 24.6444, "lon": -81.9411}		FALSE	FALSE	animalia, echinodermata, echinoidea, clypeasteroida, mellitidae		200		usnm	http://biocol.org/urn:lsid:biocol.org:col:34871		animalia
e0904428-4a0e-4023-bd85-2d52802e46ad			preservedspecimen			19571-echinodermata	echinoidea	invertebrate zoology			moroz, leonid; paulay, gustav; uyeno, daisuke			north america		united states	usa	monroe county		2015-03-10T00:00:00+00:00	2020-10-14T13:20:09.878952+00:00	0.260869565						732e9a0278c95ccd67cc3c2e6c96001c94a6ccdc	3/10/2015			["geopoint_low_precision", "dwc_country_replaced", "idigbio_isocountrycode_added", "dwc_kingdom_suspect"]				{"lat": 24.91, "lon": -80.65}		FALSE	FALSE					uf			animalia
7e934ee7-4acf-447b-a06e-32a19258c745			preservedspecimen		lytechinus variegatus	e33017	echinoidea	invertebrate zoology			continental shelf associates for blm/ mms					united states	usa		7ddf754f-d193-4cc9-b351-99906754a03b	2/11/1982	2018-04-12T14:40:34.943694+00:00	0.246376812						39bec5204a9b03d4a3a91004b7847977ce747335		toxopneustidae	2/iii-21b	["geopoint_datum_missing", "rev_geocode_eez", "dwc_taxonrank_added", "dwc_originalnameusageid_added", "gbif_vernacularname_added", "dwc_multimedia_added", "gbif_reference_added", "gbif_canonicalname_added", "dwc_taxonomicstatus_added", "gbif_genericname_added", "dwc_datasetid_added", "dwc_scientificnameauthorship_replaced", "dwc_taxonid_added", "idigbio_isocountrycode_added", "gbif_taxon_correcte…		lytechinus		{"lat": 25.2878, "lon": -82.8694}		FALSE	FALSE	animalia, echinodermata, echinoidea, temnopleuroida, toxopneustidae		1		usnm	http://biocol.org/urn:lsid:biocol.org:col:34871		animalia
2776e1e9-cfab-43c0-a5bf-2f3f746521ba			preservedspecimen		echinometra lucunter	e10306	echinoidea	invertebrate zoology			p. kier & sohl			north america		united states	usa		7ddf754f-d193-4cc9-b351-99906754a03b		2021-04-18T11:29:37.741747+00:00	0.202898551						db8b8422759ac18cfd32db28e7b48d32cd5824f5		echinometridae		["geopoint_datum_missing", "rev_geocode_eez", "geopoint_low_precision", "dwc_taxonrank_added", "dwc_multimedia_added", "gbif_reference_added", "gbif_canonicalname_added", "dwc_taxonomicstatus_added", "gbif_genericname_added", "dwc_datasetid_added", "dwc_originalnameusageid_added", "dwc_scientificnameauthorship_replaced", "dwc_continent_added", "dwc_taxonid_added", "idigbio_isocountrycode_added", …		echinometra		{"lat": 24.6767, "lon": -81.19}		FALSE	FALSE	animalia, echinodermata, echinoidea, echinoida, echinometridae		1		usnm	http://biocol.org/urn:lsid:biocol.org:col:34871		animalia
92025dd3-ba0b-4985-adcd-3774e22e52c3			preservedspecimen		stylocidaris lineata	e14162	echinoidea	invertebrate zoology			university of miami			north america		united states	usa		7ddf754f-d193-4cc9-b351-99906754a03b	7/11/1967	2021-04-18T11:29:37.741747+00:00	0.304347826						64626000ef000f0a9a4a911a31914ef8603d1f1c		cidaridae	g837	["geopoint_datum_missing", "rev_geocode_eez", "dwc_taxonrank_added", "gbif_reference_added", "gbif_canonicalname_added", "dwc_taxonomicstatus_added", "gbif_genericname_added", "dwc_datasetid_added", "dwc_scientificnameauthorship_replaced", "dwc_continent_added", "dwc_taxonid_added", "idigbio_isocountrycode_added", "gbif_taxon_corrected", "dwc_parentnameusageid_added"]		stylocidaris		{"lat": 24.4833, "lon": -80.9833}		FALSE	FALSE	animalia, echinodermata, echinoidea, cidaroida, cidaridae		3		usnm	http://biocol.org/urn:lsid:biocol.org:col:34871		animalia
d7989c6f-e5c4-4c47-b0a5-918b34481f00			preservedspecimen		Meoma ventricosa	e40453	echinoidea	invertebrate zoology			lgl ecological research associates, inc and environmental science and engineering, inc. for blm/ mms			north america		united states	usa		7ddf754f-d193-4cc9-b351-99906754a03b	9/17/1985	2021-04-18T11:29:37.741747+00:00	0.304347826						a1dccf6e00eb70bc7f35a143e29b4c88ac7e547d		brissidae	5/viii-55-tds	["geopoint_datum_missing", "rev_geocode_eez", "dwc_taxonrank_added", "gbif_reference_added", "gbif_canonicalname_added", "dwc_taxonomicstatus_added", "gbif_genericname_added", "dwc_datasetid_added", "dwc_originalnameusageid_added", "dwc_scientificnameauthorship_replaced", "dwc_continent_added", "dwc_taxonid_added", "idigbio_isocountrycode_added", "gbif_taxon_corrected", "dwc_parentnameusageid_add…		meoma		{"lat": 24.6028, "lon": -82.6994}		FALSE	FALSE	animalia, echinodermata, echinoidea, spatangoida, brissidae		2		usnm	http://biocol.org/urn:lsid:biocol.org:col:34871		animalia
5e5c3c14-c639-402b-baed-c360e9dbe251			preservedspecimen		Clypeaster rosaceus	e36605	echinoidea	invertebrate zoology			p. kier & sohl			north america		united states	usa		7ddf754f-d193-4cc9-b351-99906754a03b		2021-04-18T11:29:37.741747+00:00	0.231884058						8ad54c20ed1a9f37eadb85bf53921a728595b465		clypeasteridae		["geopoint_datum_missing", "rev_geocode_eez", "dwc_taxonrank_added", "dwc_originalnameusageid_added", "dwc_multimedia_added", "gbif_reference_added", "gbif_canonicalname_added", "dwc_taxonomicstatus_added", "gbif_genericname_added", "dwc_datasetid_added", "dwc_scientificnameauthorship_replaced", "dwc_continent_added", "dwc_taxonid_added", "idigbio_isocountrycode_added", "gbif_vernacularname_added…		clypeaster		{"lat": 24.6383, "lon": -81.145}		FALSE	FALSE	animalia, echinodermata, echinoidea, clypeasteroida, clypeasteridae		2		usnm	http://biocol.org/urn:lsid:biocol.org:col:34871		animalia
83eaa02d-8bfb-4c17-9b14-fe1d4874b099			preservedspecimen		genocidaris maculata	e20561	echinoidea	invertebrate zoology			university of miami			north america		united states	usa		7ddf754f-d193-4cc9-b351-99906754a03b	1/22/1965	2021-04-18T11:29:37.741747+00:00	0.260869565						109b297758aa1a913f542638285df696476e181b		trigonocidaridae	g451	["geopoint_datum_missing", "rev_geocode_eez", "geopoint_low_precision", "dwc_taxonrank_added", "dwc_family_replaced", "gbif_reference_added", "gbif_canonicalname_added", "dwc_taxonomicstatus_added", "gbif_genericname_added", "dwc_datasetid_added", "dwc_scientificnameauthorship_replaced", "dwc_continent_added", "dwc_taxonid_added", "idigbio_isocountrycode_added", "gbif_taxon_corrected", "dwc_order…		genocidaris		{"lat": 25.0, "lon": -80.2}		FALSE	FALSE	animalia, echinodermata, echinoidea, temnopleuroida, temnopleuridae		1		usnm	http://biocol.org/urn:lsid:biocol.org:col:34871		animalia
74f6af8b-4a8a-4083-b2c6-9b005803bdea			preservedspecimen		Clypeaster ravenelii	e14478	echinoidea	invertebrate zoology			university of miami			north america		united states	usa		7ddf754f-d193-4cc9-b351-99906754a03b	2/25/1969	2021-04-18T11:29:37.741747+00:00	0.260869565						031b15b3ccd6174042474129c6d0740f6197d01f		clypeasteridae	g1023	["geopoint_datum_missing", "rev_geocode_eez", "dwc_taxonrank_added", "dwc_originalnameusageid_added", "dwc_multimedia_added", "gbif_reference_added", "gbif_canonicalname_added", "dwc_taxonomicstatus_added", "gbif_genericname_added", "dwc_datasetid_added", "dwc_scientificnameauthorship_replaced", "dwc_specificepithet_replaced", "dwc_continent_added", "dwc_taxonid_added", "idigbio_isocountrycode_ad…		clypeaster		{"lat": 24.4833, "lon": -81.5167}		FALSE	FALSE	animalia, echinodermata, echinoidea, clypeasteroida, clypeasteridae		10		usnm	http://biocol.org/urn:lsid:biocol.org:col:34871		animalia
0ee045a0-349a-4b94-b958-317804c243b4			preservedspecimen		Clypeaster subdepressus	e40457	echinoidea	invertebrate zoology			lgl ecological research associates, inc and environmental science and engineering, inc. for blm/ mms			north america		united states	usa		7ddf754f-d193-4cc9-b351-99906754a03b	5/14/1984	2018-04-12T14:40:34.943694+00:00	0.275362319						e93b7b07b659ec01e9367576626064ff6eca7240		clypeasteridae	4/iii-21-tds	["geopoint_datum_missing", "rev_geocode_eez", "dwc_taxonrank_added", "dwc_originalnameusageid_added", "gbif_vernacularname_added", "dwc_multimedia_added", "gbif_reference_added", "gbif_canonicalname_added", "dwc_taxonomicstatus_added", "gbif_genericname_added", "dwc_datasetid_added", "dwc_scientificnameauthorship_replaced", "dwc_continent_added", "dwc_taxonid_added", "idigbio_isocountrycode_added…		clypeaster		{"lat": 25.2878, "lon": -82.8694}		FALSE	FALSE	animalia, echinodermata, echinoidea, clypeasteroida, clypeasteridae		1		usnm	http://biocol.org/urn:lsid:biocol.org:col:34871		animalia
3d182453-4cfe-479f-ac9b-25c5c13aba03			preservedspecimen		cidaris abyssicola	e13108	echinoidea	invertebrate zoology			university of miami			north america		united states	usa		7ddf754f-d193-4cc9-b351-99906754a03b	2/26/1969	2021-04-18T11:29:37.741747+00:00	0.275362319						9247402c231ad2b592dacd2bbb883450a933ef9c		cidaridae	g1035	["geopoint_datum_missing", "rev_geocode_eez", "dwc_taxonrank_added", "dwc_originalnameusageid_added", "dwc_multimedia_added", "gbif_reference_added", "gbif_canonicalname_added", "dwc_taxonomicstatus_added", "gbif_genericname_added", "dwc_datasetid_added", "dwc_scientificnameauthorship_replaced", "dwc_continent_added", "dwc_taxonid_added", "idigbio_isocountrycode_added", "gbif_taxon_corrected", "d…		cidaris		{"lat": 24.5783, "lon": -80.9767}		FALSE	FALSE	animalia, echinodermata, echinoidea, cidaroida, cidaridae		4		usnm	http://biocol.org/urn:lsid:biocol.org:col:34871		animalia
94b36b50-9dc0-4024-bdfd-bed90d5edb02			preservedspecimen		Clypeaster rosaceus	e36681	echinoidea	invertebrate zoology			kier & sohl			north america		united states	usa		7ddf754f-d193-4cc9-b351-99906754a03b		2021-04-18T11:29:37.741747+00:00	0.246376812						6ea533ecd8825570989d3ed6d01f48fb3bea5b78		clypeasteridae		["geopoint_datum_missing", "dwc_taxonrank_added", "dwc_originalnameusageid_added", "dwc_multimedia_added", "gbif_reference_added", "gbif_canonicalname_added", "dwc_taxonomicstatus_added", "gbif_genericname_added", "dwc_datasetid_added", "dwc_scientificnameauthorship_replaced", "dwc_continent_added", "dwc_taxonid_added", "idigbio_isocountrycode_added", "gbif_vernacularname_added", "gbif_taxon_corr…		clypeaster		{"lat": 24.7167, "lon": -81.075}		FALSE	FALSE	animalia, echinodermata, echinoidea, clypeasteroida, clypeasteridae		1		usnm	http://biocol.org/urn:lsid:biocol.org:col:34871		animalia
ac89b86b-1693-4fc1-8b11-e29091dfe228			preservedspecimen		Clypeaster subdepressus	e40437	echinoidea	invertebrate zoology			continental shelf associates for blm/ mms			north america		united states	usa		7ddf754f-d193-4cc9-b351-99906754a03b	2/11/1982	2018-04-12T14:40:34.943694+00:00	0.275362319						07a2c51c6aa7300df7a02845e74955273cf5e30a		clypeasteridae	2/iii-21-tds	["geopoint_datum_missing", "rev_geocode_eez", "dwc_taxonrank_added", "gbif_vernacularname_added", "dwc_multimedia_added", "gbif_reference_added", "gbif_canonicalname_added", "dwc_taxonomicstatus_added", "gbif_genericname_added", "dwc_datasetid_added", "dwc_scientificnameauthorship_replaced", "dwc_continent_added", "dwc_parentnameusageid_added", "dwc_taxonid_added", "idigbio_isocountrycode_added",…		clypeaster		{"lat": 25.2878, "lon": -82.8694}		FALSE	FALSE	animalia, echinodermata, echinoidea, clypeasteroida, clypeasteridae		5		usnm	http://biocol.org/urn:lsid:biocol.org:col:34871		animalia
af527b17-16d3-47b0-a647-d9fa714f462a			preservedspecimen		Echinocyamus grandiporus	6838	echinoidea	invertebrate zoology			united states fish commission			north america		united states	usa		7ddf754f-d193-4cc9-b351-99906754a03b	1877-10-10	2021-04-18T11:29:37.741747+00:00	0.275362319						ccbf272aac3d8244f2d52012781d725152182e20		echinocyamidae	usfc/fcbk05	["geopoint_datum_missing", "rev_geocode_eez", "geopoint_low_precision", "dwc_taxonrank_added", "gbif_reference_added", "gbif_canonicalname_added", "dwc_taxonomicstatus_added", "gbif_genericname_added", "dwc_datasetid_added", "dwc_scientificnameauthorship_replaced", "dwc_continent_added", "dwc_taxonid_added", "idigbio_isocountrycode_added", "gbif_taxon_corrected", "dwc_parentnameusageid_added", "d…		echinocyamus		{"lat": 24.25, "lon": -82.2167}		FALSE	FALSE	animalia, echinodermata, echinoidea, clypeasteroida, fibulariidae		3		usnm	http://biocol.org/urn:lsid:biocol.org:col:34871		animalia
86554f8d-74cf-4289-95b8-62a9883cad60			preservedspecimen		Clypeaster rosaceus	458222	echinoidea	iz			timothy pearce			north america		united states	usa	monroe county	7ddf754f-d193-4cc9-b351-99906754a03b		2020-11-06T21:23:43.363447+00:00	0.15942029						0bbcd6b95fda60c2c0e5bd8de010aabd06c2ead8		clypeasteridae		["geopoint_datum_missing", "scientificname_added", "geopoint_low_precision", "dwc_taxonrank_added", "dwc_multimedia_added", "dwc_scientificnameauthorship_added", "gbif_canonicalname_added", "dwc_taxonomicstatus_added", "gbif_genericname_added", "dwc_datasetid_added", "gbif_vernacularname_added", "dwc_parentnameusageid_added", "dwc_country_replaced", "dwc_taxonid_added", "gbif_reference_added", "i…		clypeaster		{"lat": 24.55, "lon": -81.7666667}		FALSE	FALSE					sbmnh			animalia
619c9ebd-223f-4a2e-abfe-b66647e916e3			preservedspecimen		Agassizia excentrica	ech-3015	echinoidea	iz			louis f. pourtales, us coast survey, 1867-1871			north america	62862	united states	usa	monroe	7ddf754f-d193-4cc9-b351-99906754a03b	1868-01-01	2021-09-19T20:38:55.839917+00:00	0.376811594						b3c586853b18f1e61b5ffea3e25ddf7408033919	1868-01-01/1868-12-31	prenasteridae		["rev_geocode_eez", "dwc_taxonrank_added", "gbif_reference_added", "gbif_genericname_added", "dwc_parentnameusageid_added", "dwc_datasetid_added", "dwc_continent_added", "idigbio_isocountrycode_added", "dwc_taxonomicstatus_added", "dwc_taxonid_added", "gbif_taxon_corrected", "gbif_canonicalname_added"]		agassizia		{"lat": 24.627394, "lon": -82.916789}		FALSE	FALSE	animalia echinodermata echinoidea spatangoida prenasteridae agassizia excentrica		1		mcz	b4640710-8e03-11d8-b956-b8a03c50a862		animalia
020f9dac-b5b4-48a1-aa64-9ce8747e5025			preservedspecimen		genocidaris maculata	ech-1413	echinoidea	iz			steamer bibb, louis f. pourtales			north america	0	united states	usa		7ddf754f-d193-4cc9-b351-99906754a03b	1869-02-17T00:00:00+00:00	2021-05-20T20:34:53.226246+00:00	0.376811594						cc0fd8ed6ab1fe9f11d9fd5f46c8fe1de90c3925	1869-02-17	trigonocidaridae		["geopoint_datum_error", "rev_geocode_eez", "dwc_taxonrank_added", "gbif_reference_added", "gbif_genericname_added", "dwc_parentnameusageid_added", "dwc_datasetid_added", "dwc_continent_added", "idigbio_isocountrycode_added", "dwc_taxonomicstatus_added", "dwc_taxonid_added", "gbif_taxon_corrected", "gbif_canonicalname_added"]		genocidaris		{"lat": 24.3416666667, "lon": -81.975}		FALSE	FALSE	animalia echinodermata echinoidea camarodonta trigonocidaridae genocidaris maculata		4		mcz	b4640710-8e03-11d8-b956-b8a03c50a862		animalia
09e2be1e-31b7-4fab-8033-fadac3c36e1a			preservedspecimen		Clypeaster ravenelii	e14481	echinoidea	invertebrate zoology			university of miami			north america		united states	usa		7ddf754f-d193-4cc9-b351-99906754a03b	4/14/1965	2021-04-18T11:29:37.741747+00:00	0.246376812						619e8670aec96706637e7e83aa9d9c5f8da2f620		clypeasteridae	g588	["geopoint_datum_missing", "rev_geocode_eez", "geopoint_low_precision", "dwc_taxonrank_added", "dwc_originalnameusageid_added", "dwc_multimedia_added", "gbif_reference_added", "gbif_canonicalname_added", "dwc_taxonomicstatus_added", "gbif_genericname_added", "dwc_datasetid_added", "dwc_scientificnameauthorship_replaced", "dwc_specificepithet_replaced", "dwc_continent_added", "dwc_taxonid_added", …		clypeaster		{"lat": 24.6, "lon": -81.0667}		FALSE	FALSE	animalia, echinodermata, echinoidea, clypeasteroida, clypeasteridae		4		usnm	http://biocol.org/urn:lsid:biocol.org:col:34871		animalia
aad59f93-e673-4f92-b156-f95db8b3c403			preservedspecimen		Clypeaster subdepressus	e14510	echinoidea	invertebrate zoology			university of miami			north america		united states	usa		7ddf754f-d193-4cc9-b351-99906754a03b	2/26/1969	2021-04-18T11:29:37.741747+00:00	0.260869565						b0183314bfa33fc8f1d9183b8838173a4cc3298f		clypeasteridae	g1038	["geopoint_datum_missing", "rev_geocode_eez", "dwc_taxonrank_added", "dwc_originalnameusageid_added", "gbif_vernacularname_added", "dwc_multimedia_added", "gbif_reference_added", "gbif_canonicalname_added", "dwc_taxonomicstatus_added", "gbif_genericname_added", "dwc_datasetid_added", "dwc_scientificnameauthorship_replaced", "dwc_continent_added", "dwc_taxonid_added", "idigbio_isocountrycode_added…		clypeaster		{"lat": 24.8467, "lon": -80.5933}		FALSE	FALSE	animalia, echinodermata, echinoidea, clypeasteroida, clypeasteridae		2		usnm	http://biocol.org/urn:lsid:biocol.org:col:34871		animalia
9fe7c735-e56e-46cf-a43e-b3b091599d8b			preservedspecimen		Clypeaster rosaceus	ech-2576	echinoidea	iz			[no agent data]			north america	9340	united states	usa		7ddf754f-d193-4cc9-b351-99906754a03b		2021-05-20T20:34:53.226246+00:00	0.246376812						76544f3b3cbb4f753835310d5dca274a381c1ab0		clypeasteridae		["rev_geocode_eez", "dwc_taxonrank_added", "dwc_originalnameusageid_added", "gbif_reference_added", "idigbio_isocountrycode_added", "gbif_canonicalname_added", "gbif_genericname_added", "dwc_datasetid_added", "dwc_taxonid_added", "dwc_scientificnameauthorship_replaced", "dwc_multimedia_added", "dwc_continent_added", "gbif_vernacularname_added", "gbif_taxon_corrected", "dwc_taxonomicstatus_added",…		clypeaster		{"lat": 24.645833, "lon": -82.8875}		TRUE	TRUE	animalia echinodermata echinoidea clypeasteroida clypeasteridae clypeaster rosaceus		6		mcz	b4640710-8e03-11d8-b956-b8a03c50a862		animalia
978ccde2-9620-4180-9d3c-b3b76104c258			preservedspecimen		Leodia sexiesperforata	2486-echinodermata	echinoidea	invertebrate zoology			bell, t.; olaivar, b.			north america		united states	usa		7ddf754f-d193-4cc9-b351-99906754a03b	2003-04-25T00:00:00+00:00	2018-04-12T14:46:51.181868+00:00	0.202898551						d718b7eaec899d30d21b82fe246639bac78319fe	4/25/2003	mellitidae		["geopoint_datum_missing", "rev_geocode_eez", "dwc_taxonrank_added", "gbif_reference_added", "gbif_canonicalname_added", "dwc_taxonomicstatus_added", "gbif_genericname_added", "dwc_datasetid_added", "dwc_originalnameusageid_added", "dwc_scientificnameauthorship_replaced", "gbif_vernacularname_added", "dwc_country_replaced", "dwc_taxonid_added", "idigbio_isocountrycode_added", "gbif_taxon_correcte…		leodia		{"lat": 24.59605, "lon": -82.6747833}		FALSE	FALSE					uf			animalia
9b8eb556-7324-41c7-8577-30e625b9d9b0			preservedspecimen		coelopleurus floridanus	4346-echinodermata	echinoidea	invertebrate zoology			starmer, j.			north america		united states	usa		7ddf754f-d193-4cc9-b351-99906754a03b	2004-10-29T00:00:00+00:00	2018-04-13T10:17:59.368742+00:00	0.231884058						5a09a5329a773a8d82a6b0c4d5115c64fbe87e14	10/29/2004	arbaciidae		["geopoint_datum_missing", "rev_geocode_eez", "dwc_taxonrank_added", "gbif_reference_added", "gbif_canonicalname_added", "dwc_taxonomicstatus_added", "gbif_genericname_added", "dwc_datasetid_added", "dwc_scientificnameauthorship_replaced", "dwc_country_replaced", "dwc_taxonid_added", "idigbio_isocountrycode_added", "gbif_taxon_corrected", "dwc_parentnameusageid_added"]		coelopleurus		{"lat": 25.0, "lon": -83.0}		FALSE	FALSE					uf			animalia
8fa86aa0-7514-4d1a-a358-e78d60cfb448			preservedspecimen		Homolampas fragilis	ech-2903	echinoidea	iz			us coast survey, 1867-1871, louis f. pourtales			north america		united states	usa		7ddf754f-d193-4cc9-b351-99906754a03b	1869-02-16T00:00:00+00:00	2021-07-16T14:57:47.448042+00:00	0.304347826						e041b117baa6db62c21e448581d760d2f70e638c	1869-02-16	maretiidae		["geopoint_datum_error", "rev_geocode_eez", "dwc_taxonrank_added", "gbif_reference_added", "gbif_genericname_added", "dwc_parentnameusageid_added", "dwc_datasetid_added", "gbif_taxon_corrected", "dwc_scientificnameauthorship_replaced", "dwc_continent_added", "idigbio_isocountrycode_added", "dwc_genus_replaced", "taxon_match_failed", "dwc_taxonomicstatus_added", "dwc_taxonid_added", "dwc_originaln…		homolampas		{"lat": 24.1833333333, "lon": -82.1625}		FALSE	FALSE	animalia echinodermata echinoidea spatangoida maretiidae lissonotus fragilis		1		mcz	b4640710-8e03-11d8-b956-b8a03c50a862		animalia
7123b146-6527-4f71-ac39-75ec65830cee			preservedspecimen		arbacia punctulata	5054-echinodermata	echinoidea	invertebrate zoology			michonneau, françois			north america		united states	usa		7ddf754f-d193-4cc9-b351-99906754a03b	2007-03-16T00:00:00+00:00	2018-10-06T15:59:22.686719+00:00	0.188405797						39914f908603648222a81ac2ea1d928364e7cb50	3/16/2007	arbaciidae		["geopoint_datum_missing", "rev_geocode_eez", "dwc_taxonrank_added", "dwc_multimedia_added", "gbif_reference_added", "gbif_canonicalname_added", "dwc_taxonomicstatus_added", "gbif_genericname_added", "dwc_datasetid_added", "dwc_scientificnameauthorship_replaced", "gbif_vernacularname_added", "dwc_parentnameusageid_added", "dwc_country_replaced", "dwc_taxonid_added", "idigbio_isocountrycode_added"…		arbacia		{"lat": 25.4842667, "lon": -81.70965}		FALSE	FALSE					uf			animalia
41d9ffbb-1f45-4fa9-84f6-1b08b8643620			preservedspecimen		lytechinus variegatus	11437-echinodermata	echinoidea	invertebrate zoology						north america		united states	usa		7ddf754f-d193-4cc9-b351-99906754a03b	2002-09-28T00:00:00+00:00	2018-04-13T10:17:59.368742+00:00	0.173913043						581248f4c1156a7ea69c295c4b3f1a6c06e2dce9	9/28/2002	toxopneustidae		["geopoint_datum_missing", "rev_geocode_eez", "dwc_taxonrank_added", "dwc_multimedia_added", "gbif_reference_added", "gbif_canonicalname_added", "dwc_taxonomicstatus_added", "gbif_genericname_added", "dwc_datasetid_added", "dwc_scientificnameauthorship_replaced", "gbif_vernacularname_added", "dwc_parentnameusageid_added", "dwc_country_replaced", "dwc_taxonid_added", "idigbio_isocountrycode_added"…		lytechinus		{"lat": 24.6138333, "lon": -81.4658333}		FALSE	FALSE					uf			animalia
bf4d54eb-e3a3-4da0-bb44-17f73d2504a6			preservedspecimen		Clypeaster subdepressus	e26840	echinoidea	invertebrate zoology			w. schmitt			north america		united states	usa		7ddf754f-d193-4cc9-b351-99906754a03b	7/20/1924	2021-04-18T11:29:37.741747+00:00	0.260869565						e7ecca75e6bfddc89d4f822ad470ce74f448c0f7		clypeasteridae		["geopoint_datum_missing", "rev_geocode_eez", "dwc_taxonrank_added", "dwc_originalnameusageid_added", "gbif_vernacularname_added", "dwc_multimedia_added", "gbif_reference_added", "gbif_canonicalname_added", "dwc_taxonomicstatus_added", "gbif_genericname_added", "dwc_datasetid_added", "dwc_scientificnameauthorship_replaced", "dwc_continent_added", "dwc_taxonid_added", "idigbio_isocountrycode_added…		clypeaster		{"lat": 24.6167, "lon": -82.9167}		FALSE	FALSE	animalia, echinodermata, echinoidea, clypeasteroida, clypeasteridae		1		usnm	http://biocol.org/urn:lsid:biocol.org:col:34871		animalia
252cd8cd-8506-4695-9bb0-324b430d0a9a			preservedspecimen		Echinocyamus grandiporus	e20504	echinoidea	invertebrate zoology			university of miami			north america		united states	usa		7ddf754f-d193-4cc9-b351-99906754a03b	8/29/1967	2021-04-18T11:29:37.741747+00:00	0.275362319						62496ff25faa5a6e67849e6ef33620b9ac932eef		echinocyamidae	g861	["geopoint_datum_missing", "rev_geocode_eez", "geopoint_low_precision", "dwc_taxonrank_added", "gbif_reference_added", "gbif_canonicalname_added", "dwc_taxonomicstatus_added", "gbif_genericname_added", "dwc_datasetid_added", "dwc_scientificnameauthorship_replaced", "dwc_continent_added", "dwc_taxonid_added", "idigbio_isocountrycode_added", "gbif_taxon_corrected", "dwc_parentnameusageid_added", "d…		echinocyamus		{"lat": 24.1333, "lon": -81.6}		FALSE	FALSE	animalia, echinodermata, echinoidea, clypeasteroida, fibulariidae		3		usnm	http://biocol.org/urn:lsid:biocol.org:col:34871		animalia
4ef880cf-11aa-4d42-95b7-0ff1766b9bc8			preservedspecimen		stylocidaris	13290-echinodermata	echinoidea	invertebrate zoology						north america		united states	usa	monroe county	7ddf754f-d193-4cc9-b351-99906754a03b	2003-06-15T00:00:00+00:00	2018-04-12T14:46:51.181868+00:00	0.217391304						fc1fcb0c356bfefe1c4023c97bd19a87f7cd6b73	6/15/2003	cidaridae		["geopoint_datum_missing", "rev_geocode_eez", "dwc_taxonrank_added", "dwc_country_replaced", "gbif_reference_added", "dwc_scientificnameauthorship_added", "gbif_canonicalname_added", "dwc_taxonomicstatus_added", "gbif_genericname_added", "dwc_datasetid_added", "dwc_parentnameusageid_added", "dwc_taxonid_added", "idigbio_isocountrycode_added", "gbif_taxon_corrected"]		stylocidaris		{"lat": 24.34167, "lon": -82.09998}		FALSE	FALSE					uf			animalia
ba80b8ea-458c-47ea-82c2-ec1073d9e1e0			preservedspecimen		lytechinus	8966-echinodermata	echinoidea	invertebrate zoology			anker, arthur; bemis, a.; ewers, c.; hecht, g.; krisberg, m.; mcpherson, s.; zill, j.			north america		united states	usa	monroe county	7ddf754f-d193-4cc9-b351-99906754a03b	2009-06-07T00:00:00+00:00	2020-10-14T13:20:09.878952+00:00	0.231884058						100e39866c253db63fad9b1850d9f144007707bd	6/7/2009	toxopneustidae		["geopoint_datum_missing", "rev_geocode_eez", "dwc_taxonrank_added", "dwc_country_replaced", "gbif_reference_added", "dwc_scientificnameauthorship_added", "gbif_canonicalname_added", "dwc_taxonomicstatus_added", "gbif_genericname_added", "dwc_datasetid_added", "dwc_parentnameusageid_added", "dwc_taxonid_added", "idigbio_isocountrycode_added", "gbif_taxon_corrected"]		lytechinus		{"lat": 24.8926833, "lon": -81.8661167}		FALSE	FALSE					uf			animalia
aa5eafdd-ea88-4e4e-98ae-4f372a1da69e			preservedspecimen		genocidaris maculata	ypm iz 004718.cn	echinoidea	iz			pourtales, l. f., u.s. coast survey stmr. bibb	sea urchins; echinoderms; animals	["sea urchins; echinoderms; animals"]	north america		united states	usa	monroe county	7ddf754f-d193-4cc9-b351-99906754a03b	1869-05-11T00:00:00+00:00	2021-04-19T21:45:18.059360+00:00	0.362318841						1e43521fd08695f7c088101bbd117e12a8ba7b13	1869-05-11	trigonocidaridae		["geopoint_datum_missing", "rev_geocode_eez", "gbif_reference_added", "idigbio_isocountrycode_added", "gbif_canonicalname_added", "gbif_genericname_added", "gbif_taxon_corrected", "dwc_country_replaced", "dwc_scientificnameauthorship_replaced", "dwc_datasetid_replaced", "dwc_taxonid_added", "dwc_taxonomicstatus_added", "dwc_parentnameusageid_added"]		genocidaris		{"lat": 24.8, "lon": -80.1917}		FALSE	FALSE	animalia; echinodermata; echinozoa; echinoidea; camarodonta; trigonocidaridae		3		ypm			animalia
52b5a09f-3f9a-412d-b72b-2938b3d3417f			preservedspecimen		podocidaris sculpta	ech-501	echinoidea	iz			steamer bibb, louis f. pourtales			north america		united states	usa		7ddf754f-d193-4cc9-b351-99906754a03b	1868-05-11T00:00:00+00:00	2021-05-20T20:34:53.226246+00:00	0.362318841						d767d347d21cb2c43b1fef4da94f149e7abf77fe	1868-05-11	arbaciidae		["geopoint_datum_error", "rev_geocode_eez", "dwc_taxonrank_added", "gbif_reference_added", "idigbio_isocountrycode_added", "gbif_canonicalname_added", "dwc_taxonomicstatus_added", "gbif_genericname_added", "dwc_datasetid_added", "dwc_continent_added", "gbif_taxon_corrected", "dwc_taxonid_added", "dwc_parentnameusageid_added"]		podocidaris		{"lat": 24.2986111111, "lon": -81.7305555556}		FALSE	FALSE	animalia echinodermata echinoidea arbacioida arbaciidae podocidaris sculpta		1		mcz	b4640710-8e03-11d8-b956-b8a03c50a862		animalia
34f72f25-d450-452a-99f1-a6df34777c30			preservedspecimen		genocidaris maculata	ypm iz 004718.ec	echinoidea	iz			pourtales, l. f., u.s. coast survey stmr. bibb	sea urchins; echinoderms; animals	["sea urchins; echinoderms; animals"]	north america		united states	usa	monroe county	7ddf754f-d193-4cc9-b351-99906754a03b	1869-05-11T00:00:00+00:00	2021-04-19T21:45:18.059360+00:00	0.362318841						d790d530c435b69ac2375fe2f1cea902fba69963	1869-05-11	trigonocidaridae		["geopoint_datum_missing", "rev_geocode_eez", "gbif_reference_added", "idigbio_isocountrycode_added", "gbif_canonicalname_added", "gbif_genericname_added", "gbif_taxon_corrected", "dwc_country_replaced", "dwc_scientificnameauthorship_replaced", "dwc_datasetid_replaced", "dwc_taxonid_added", "dwc_taxonomicstatus_added", "dwc_parentnameusageid_added"]		genocidaris		{"lat": 24.8, "lon": -80.1917}		FALSE	FALSE	animalia; echinodermata; echinozoa; echinoidea; camarodonta; trigonocidaridae		1		ypm			animalia
9c5fda78-3c9c-44e2-b93a-add3df320831			preservedspecimen		Clypeaster ravenelii	4357-echinodermata	echinoidea	invertebrate zoology			snelson, f.			north america		united states	usa	monroe county	7ddf754f-d193-4cc9-b351-99906754a03b	1999-05-07T00:00:00+00:00	2018-04-13T10:17:59.368742+00:00	0.202898551						20e06b52903efbcb8ee2407b9e1fce5c11b7cf83	5/7/1999	clypeasteridae		["geopoint_datum_missing", "rev_geocode_eez", "dwc_taxonrank_added", "dwc_multimedia_added", "gbif_reference_added", "dwc_scientificnameauthorship_added", "gbif_canonicalname_added", "dwc_taxonomicstatus_added", "gbif_genericname_added", "dwc_datasetid_added", "dwc_specificepithet_replaced", "dwc_parentnameusageid_added", "dwc_country_replaced", "dwc_taxonid_added", "idigbio_isocountrycode_added"…		clypeaster		{"lat": 24.3942, "lon": -82.7811333}		FALSE	FALSE					uf			animalia
79018045-9773-4084-a209-98b94d6b2fcf			preservedspecimen		diadema antillarum	9073-echinodermata	echinoidea	invertebrate zoology			lasley, robert; anker, arthur; kim, sun; cabezas, patricia			north america		united states	usa		7ddf754f-d193-4cc9-b351-99906754a03b		2017-12-06T14:50:11.566967+00:00	0.15942029						d0e88b8cbf8a55627b8a0185d0960e53b872edfa		diadematidae		["geopoint_datum_missing", "rev_geocode_eez", "dwc_taxonrank_added", "dwc_multimedia_added", "gbif_reference_added", "gbif_canonicalname_added", "dwc_taxonomicstatus_added", "gbif_genericname_added", "dwc_datasetid_added", "dwc_scientificnameauthorship_replaced", "gbif_vernacularname_added", "dwc_parentnameusageid_added", "dwc_country_replaced", "dwc_taxonid_added", "idigbio_isocountrycode_added"…		diadema		{"lat": 25.0, "lon": -82.0}		FALSE	FALSE					uf			animalia
df1f9e91-8f33-403c-bfe3-abdc5290bfdd			preservedspecimen		Brissopsis atlantica	e13056	echinoidea	invertebrate zoology			university of miami			north america		united states	usa		7ddf754f-d193-4cc9-b351-99906754a03b	1/25/1965	2021-04-18T11:29:37.741747+00:00	0.304347826						8d7ace87ab92a045bb7d14d684a2be7ee785529d		brissidae	g460	["geopoint_datum_missing", "rev_geocode_eez", "dwc_taxonrank_added", "gbif_reference_added", "gbif_canonicalname_added", "dwc_taxonomicstatus_added", "gbif_genericname_added", "dwc_datasetid_added", "dwc_scientificnameauthorship_replaced", "dwc_continent_added", "dwc_taxonid_added", "idigbio_isocountrycode_added", "gbif_taxon_corrected", "dwc_parentnameusageid_added"]		brissopsis		{"lat": 24.3333, "lon": -82.8667}		FALSE	FALSE	animalia, echinodermata, echinoidea, spatangoida, brissidae		2		usnm	http://biocol.org/urn:lsid:biocol.org:col:34871		animalia
8eebd79f-a47e-4c57-9180-b906f7172293			preservedspecimen		Encope michelini	11463-echinodermata	echinoidea	invertebrate zoology						north america		united states	usa		7ddf754f-d193-4cc9-b351-99906754a03b	2008-06-01T00:00:00+00:00	2018-04-13T10:17:59.368742+00:00	0.188405797						ba015b8c9210929b8472e94aadef3f5a943f5f0b	6/1/2008	mellitidae		["geopoint_datum_missing", "rev_geocode_eez", "dwc_taxonrank_added", "dwc_specificepithet_replaced", "gbif_reference_added", "gbif_canonicalname_added", "dwc_taxonomicstatus_added", "gbif_genericname_added", "dwc_datasetid_added", "dwc_scientificnameauthorship_replaced", "gbif_vernacularname_added", "dwc_country_replaced", "dwc_taxonid_added", "idigbio_isocountrycode_added", "gbif_taxon_corrected…		encope		{"lat": 24.5701667, "lon": -81.3753333}		FALSE	FALSE					uf			animalia
f9c26e1a-dc17-4693-843a-e455aa52974d			fossilspecimen		Clypeaster ravenelii	30587	echinoidea	ip			ivany, linda; maturo, frank			north america		united states	usa		7ddf754f-d193-4cc9-b351-99906754a03b	1989-10-01T00:00:00+00:00	2020-10-14T13:20:05.668229+00:00	0.217391304			recent		quaternary	bb8f53c80cd259f5ea305b07a986b3ab33e99acc	10/1/1989	clypeasteridae		["geopoint_datum_missing", "rev_geocode_eez", "dwc_taxonrank_added", "dwc_specificepithet_replaced", "gbif_reference_added", "dwc_scientificnameauthorship_added", "gbif_canonicalname_added", "dwc_taxonomicstatus_added", "gbif_genericname_added", "dwc_datasetid_added", "dwc_parentnameusageid_added", "dwc_taxonid_added", "idigbio_isocountrycode_added", "dwc_multimedia_added", "gbif_taxon_corrected"…		clypeaster		{"lat": 24.3136, "lon": -82.3866}		FALSE	FALSE					uf			animalia
318b7dad-9996-4920-81c9-bf841ff21cb9			preservedspecimen		arbacia punctulata	39451	echinoidea	invertebrate zoology			united states fish commission			north america		united states	usa		7ddf754f-d193-4cc9-b351-99906754a03b	2/24/1902	2018-04-12T14:40:34.943694+00:00	0.260869565						a05b3a1b4709c934f545e84c4be7d586889e5502		arbaciidae	usfc/fcfh7293	["geopoint_datum_missing", "rev_geocode_eez", "dwc_taxonrank_added", "dwc_originalnameusageid_added", "gbif_vernacularname_added", "dwc_multimedia_added", "gbif_reference_added", "gbif_canonicalname_added", "dwc_taxonomicstatus_added", "gbif_genericname_added", "dwc_datasetid_added", "dwc_scientificnameauthorship_replaced", "dwc_continent_added", "dwc_taxonid_added", "idigbio_isocountrycode_added…		arbacia		{"lat": 24.7083, "lon": -81.9311}		FALSE	FALSE	animalia, echinodermata, echinoidea, arbacioida, arbaciidae		1		usnm	http://biocol.org/urn:lsid:biocol.org:col:34871		animalia
ed2e8b21-13d4-4bd4-be10-893ff7fb6c2e			preservedspecimen		Brissopsis elongata	e39012	echinoidea	invertebrate zoology			p. kier & a. powell			north america		united states	usa		7ddf754f-d193-4cc9-b351-99906754a03b	5/12/1985	2018-04-12T14:40:34.943694+00:00	0.304347826						33682d0a5176153dd997910c13e21684f8eced4c		brissidae		["geopoint_datum_missing", "rev_geocode_eez", "dwc_taxonrank_added", "gbif_reference_added", "gbif_canonicalname_added", "dwc_taxonomicstatus_added", "gbif_genericname_added", "dwc_datasetid_added", "dwc_scientificnameauthorship_replaced", "dwc_continent_added", "dwc_taxonid_added", "idigbio_isocountrycode_added", "gbif_taxon_corrected", "dwc_parentnameusageid_added"]		brissopsis		{"lat": 24.5633, "lon": -81.4133}		FALSE	FALSE	animalia, echinodermata, echinoidea, spatangoida, brissidae		2		usnm	http://biocol.org/urn:lsid:biocol.org:col:34871		animalia
e68d3f6d-e6b6-4007-9244-2e39d4337c7e			preservedspecimen		Clypeaster chesheri	1412-echinodermata	echinoidea	invertebrate zoology			snelson			north america		united states	usa	monroe county	7ddf754f-d193-4cc9-b351-99906754a03b	1999-05-06T00:00:00+00:00	2018-04-13T10:17:59.368742+00:00	0.231884058						0df12ecca32faba1a61f87d922cf1bd9777fff5f	5/6/1999	clypeasteridae		["geopoint_datum_missing", "rev_geocode_eez", "dwc_taxonrank_added", "dwc_multimedia_added", "gbif_reference_added", "gbif_canonicalname_added", "dwc_taxonomicstatus_added", "gbif_genericname_added", "dwc_datasetid_added", "dwc_scientificnameauthorship_replaced", "dwc_parentnameusageid_added", "dwc_country_replaced", "dwc_taxonid_added", "idigbio_isocountrycode_added", "gbif_taxon_corrected"]		clypeaster		{"lat": 24.3758333, "lon": -82.8628333}		FALSE	FALSE					uf			animalia
84024c10-ebd0-476c-9bec-a384c13601c8			preservedspecimen		salenocidaris varispina	e20432	echinoidea	invertebrate zoology			university of miami			north america		united states	usa		7ddf754f-d193-4cc9-b351-99906754a03b	4/19/1963	2021-04-18T11:29:37.741747+00:00	0.289855072						dc67929d950f2da810dddf41beb6d1c1ffc0769f		saleniidae	g93	["geopoint_datum_missing", "rev_geocode_eez", "geopoint_low_precision", "dwc_taxonrank_added", "gbif_reference_added", "gbif_canonicalname_added", "dwc_taxonomicstatus_added", "gbif_genericname_added", "dwc_datasetid_added", "dwc_scientificnameauthorship_replaced", "dwc_continent_added", "dwc_taxonid_added", "idigbio_isocountrycode_added", "gbif_taxon_corrected", "dwc_parentnameusageid_added"]		salenocidaris		{"lat": 25.05, "lon": -79.75}		FALSE	FALSE	animalia, echinodermata, echinoidea, salenioida, saleniidae		3		usnm	http://biocol.org/urn:lsid:biocol.org:col:34871		animalia
92a1d039-fb4b-4a85-8bda-23781d6323e2			preservedspecimen		lytechinus variegatus	e39090	echinoidea	invertebrate zoology			continental shelf associates for blm/ mms			north america		united states	usa		7ddf754f-d193-4cc9-b351-99906754a03b	6/4/1983	2021-04-18T11:29:37.741747+00:00	0.260869565						e901fdceb4da3faf36e981243c1c4aadba7c0a22		toxopneustidae	3/iii-52-tds	["geopoint_datum_missing", "rev_geocode_eez", "dwc_taxonrank_added", "gbif_vernacularname_added", "dwc_multimedia_added", "gbif_reference_added", "gbif_canonicalname_added", "dwc_taxonomicstatus_added", "gbif_genericname_added", "dwc_datasetid_added", "dwc_scientificnameauthorship_replaced", "dwc_continent_added", "dwc_parentnameusageid_added", "dwc_taxonid_added", "idigbio_isocountrycode_added",…		lytechinus		{"lat": 25.2967, "lon": -81.6633}		FALSE	FALSE	animalia, echinodermata, echinoidea, temnopleuroida, toxopneustidae		1		usnm	http://biocol.org/urn:lsid:biocol.org:col:34871		animalia
ac4e1cc2-56da-4743-8560-95a605c0f736			preservedspecimen		tripneustes ventricosus	e11956	echinoidea	invertebrate zoology			w. schmitt			north america		united states	usa		7ddf754f-d193-4cc9-b351-99906754a03b	8/4/1924	2021-04-18T11:29:37.741747+00:00	0.246376812						e0080c40f5e033b5dda6e2089d47a129698d8116		toxopneustidae		["geopoint_datum_missing", "rev_geocode_eez", "dwc_taxonrank_added", "dwc_multimedia_added", "gbif_reference_added", "gbif_canonicalname_added", "gbif_genericname_added", "dwc_datasetid_added", "dwc_originalnameusageid_added", "dwc_scientificnameauthorship_replaced", "dwc_continent_added", "dwc_taxonid_added", "idigbio_isocountrycode_added", "gbif_vernacularname_added", "gbif_taxon_corrected", "d…		tripneustes		{"lat": 24.6167, "lon": -82.9167}		FALSE	FALSE	animalia, echinodermata, echinoidea, temnopleuroida, toxopneustidae		3		usnm	http://biocol.org/urn:lsid:biocol.org:col:34871		animalia
8f4d3f4a-7389-4538-9a19-66383a4b7e4f			preservedspecimen		genocidaris maculata	e36517	echinoidea	invertebrate zoology			national marine fisheries service			north america		united states	usa		7ddf754f-d193-4cc9-b351-99906754a03b	5/31/1964	2021-04-18T11:29:37.741747+00:00	0.275362319						26aea5873edaf28537917db12c17ff0dcfce567a		trigonocidaridae		["geopoint_datum_missing", "rev_geocode_eez", "dwc_taxonrank_added", "dwc_family_replaced", "gbif_reference_added", "gbif_canonicalname_added", "dwc_taxonomicstatus_added", "gbif_genericname_added", "dwc_datasetid_added", "dwc_scientificnameauthorship_replaced", "dwc_continent_added", "dwc_taxonid_added", "idigbio_isocountrycode_added", "gbif_taxon_corrected", "dwc_order_replaced", "dwc_parentnam…		genocidaris		{"lat": 24.7033, "lon": -80.7583}		FALSE	FALSE	animalia, echinodermata, echinoidea, temnopleuroida, temnopleuridae		7		usnm	http://biocol.org/urn:lsid:biocol.org:col:34871		animalia
2d5657c3-04f6-41fa-9eae-52cfe8f957c7			preservedspecimen		Clypeaster rosaceus	10217-echinodermata	echinoidea	invertebrate zoology			dupont, anne; marshall, carole; slapcinsky, john			north america		united states	usa	monroe county	7ddf754f-d193-4cc9-b351-99906754a03b	2010-05-03T00:00:00+00:00	2020-07-24T21:05:50.418864+00:00	0.217391304						b8156d14365e986f5917e2dcab05ec33add49cd9	5/3/2010	clypeasteridae		["geopoint_datum_missing", "dwc_taxonrank_added", "dwc_multimedia_added", "gbif_reference_added", "gbif_canonicalname_added", "dwc_taxonomicstatus_added", "gbif_genericname_added", "dwc_datasetid_added", "dwc_scientificnameauthorship_replaced", "gbif_vernacularname_added", "dwc_parentnameusageid_added", "dwc_country_replaced", "dwc_taxonid_added", "idigbio_isocountrycode_added", "gbif_taxon_corre…		clypeaster		{"lat": 24.8028, "lon": -80.8496}		FALSE	FALSE					uf			animalia
e57ba297-5ac4-45ab-9487-4a2cc35d8746			preservedspecimen		Clypeaster ravenelii	1541-echinodermata	echinoidea	invertebrate zoology			zoo 4403 class			north america		united states	usa	monroe county	7ddf754f-d193-4cc9-b351-99906754a03b	1999-06-16T00:00:00+00:00	2018-04-13T10:17:59.368742+00:00	0.202898551						4465307269ae8acd0bdc8e25a0c8648fb933fcc9	6/16/1999	clypeasteridae		["geopoint_datum_missing", "rev_geocode_eez", "dwc_taxonrank_added", "dwc_multimedia_added", "gbif_reference_added", "dwc_scientificnameauthorship_added", "gbif_canonicalname_added", "dwc_taxonomicstatus_added", "gbif_genericname_added", "dwc_datasetid_added", "dwc_specificepithet_replaced", "dwc_parentnameusageid_added", "dwc_country_replaced", "dwc_taxonid_added", "idigbio_isocountrycode_added"…		clypeaster		{"lat": 24.395, "lon": -82.9496667}		FALSE	FALSE					uf			animalia
95ad5628-5e10-4c9a-8e92-b3863eda51c5			preservedspecimen		eucidaris tribuloides	e41064	echinoidea	invertebrate zoology			lgl ecological research associates/ environmental science and engineering for blm/ mms			north america		united states	usa		7ddf754f-d193-4cc9-b351-99906754a03b	6/27/1985	2021-04-18T11:29:37.741747+00:00	0.275362319						6a47c99d986311eb0cecbc4e474d24437ea0c3de		cidaridae	5/vii-55-tds	["geopoint_datum_missing", "rev_geocode_eez", "dwc_taxonrank_added", "gbif_vernacularname_added", "dwc_multimedia_added", "gbif_reference_added", "gbif_canonicalname_added", "dwc_taxonomicstatus_added", "gbif_genericname_added", "dwc_datasetid_added", "dwc_originalnameusageid_added", "dwc_scientificnameauthorship_replaced", "dwc_continent_added", "dwc_taxonid_added", "idigbio_isocountrycode_added…		eucidaris		{"lat": 24.6028, "lon": -82.6994}		FALSE	FALSE	animalia, echinodermata, echinoidea, cidaroida, cidaridae		3		usnm	http://biocol.org/urn:lsid:biocol.org:col:34871		animalia
91b75ce5-a4fd-4318-bcc4-83369ba9692a			preservedspecimen		Neolampas rostellata	e6205	echinoidea	invertebrate zoology			united states fish commission			north america		united states	usa		7ddf754f-d193-4cc9-b351-99906754a03b	1877-10-10	2021-04-18T11:29:37.741747+00:00	0.289855072						da3ef5c05004b9f548395241390df9b17c487586		neolampadidae	usfc/fcbk05	["geopoint_datum_missing", "rev_geocode_eez", "geopoint_low_precision", "dwc_taxonrank_added", "gbif_reference_added", "gbif_canonicalname_added", "dwc_taxonomicstatus_added", "gbif_genericname_added", "dwc_datasetid_added", "dwc_scientificnameauthorship_replaced", "dwc_continent_added", "dwc_taxonid_added", "idigbio_isocountrycode_added", "gbif_taxon_corrected", "dwc_parentnameusageid_added"]		neolampas		{"lat": 24.25, "lon": -82.2167}		FALSE	FALSE	animalia, echinodermata, echinoidea, cassiduloida, neolampadidae		1		usnm	http://biocol.org/urn:lsid:biocol.org:col:34871		animalia
e0bf709f-9260-4b1f-bdf7-504106d92764			preservedspecimen		lytechinus variegatus	11457-echinodermata	echinoidea	invertebrate zoology						north america		united states	usa		7ddf754f-d193-4cc9-b351-99906754a03b	2006-11-12T00:00:00+00:00	2018-04-13T10:17:59.368742+00:00	0.173913043						dad3c6877389650d75186980a3ac11e5570e8223	11/12/2006	toxopneustidae		["geopoint_datum_missing", "rev_geocode_eez", "dwc_taxonrank_added", "dwc_multimedia_added", "gbif_reference_added", "gbif_canonicalname_added", "dwc_taxonomicstatus_added", "gbif_genericname_added", "dwc_datasetid_added", "dwc_scientificnameauthorship_replaced", "gbif_vernacularname_added", "dwc_parentnameusageid_added", "dwc_country_replaced", "dwc_taxonid_added", "idigbio_isocountrycode_added"…		lytechinus		{"lat": 24.5266667, "lon": -81.5203333}		FALSE	FALSE					uf			animalia
2d49462a-80b1-412b-9321-a4a8057a3799			preservedspecimen		echinometra lucunter	8795	echinoidea	invertebrate zoology			h. hemphill			north america		united states	usa		7ddf754f-d193-4cc9-b351-99906754a03b	1885-10-10	2018-04-12T14:40:34.943694+00:00	0.217391304						be2b0e03bfc2ac800ccd93643b3ceea54e4bf9c5		echinometridae		["geopoint_datum_missing", "geopoint_low_precision", "dwc_taxonrank_added", "dwc_multimedia_added", "gbif_reference_added", "gbif_canonicalname_added", "gbif_genericname_added", "dwc_datasetid_added", "dwc_originalnameusageid_added", "dwc_scientificnameauthorship_replaced", "dwc_continent_added", "dwc_taxonid_added", "idigbio_isocountrycode_added", "gbif_vernacularname_added", "gbif_taxon_correct…		echinometra		{"lat": 24.55, "lon": -81.77}		FALSE	FALSE	animalia, echinodermata, echinoidea, echinoida, echinometridae		25		usnm	http://biocol.org/urn:lsid:biocol.org:col:34871		animalia
edc6bc15-4b2e-4d00-b880-104462e7b2c7			preservedspecimen		Clypeaster rosaceus	e41073	echinoidea	invertebrate zoology			lgl ecological research associates/ environmental science and engineering for blm/ mms			north america		united states	usa		7ddf754f-d193-4cc9-b351-99906754a03b	8/15/1984	2021-04-18T11:29:37.741747+00:00	0.275362319						4475bd9f3fb451e88580abf59c61d8be5f63577a		clypeasteridae	4/iv-52-tds	["geopoint_datum_missing", "rev_geocode_eez", "dwc_taxonrank_added", "dwc_originalnameusageid_added", "gbif_vernacularname_added", "dwc_multimedia_added", "gbif_reference_added", "gbif_canonicalname_added", "dwc_taxonomicstatus_added", "gbif_genericname_added", "dwc_datasetid_added", "dwc_scientificnameauthorship_replaced", "dwc_continent_added", "dwc_taxonid_added", "idigbio_isocountrycode_added…		clypeaster		{"lat": 25.2922, "lon": -81.6636}		FALSE	FALSE	animalia, echinodermata, echinoidea, clypeasteroida, clypeasteridae		1		usnm	http://biocol.org/urn:lsid:biocol.org:col:34871		animalia
477684b6-af82-4032-a576-118a5afc1caf			preservedspecimen		Clypeaster chesheri	e12211	echinoidea	invertebrate zoology			university of miami			north america		united states	usa		7ddf754f-d193-4cc9-b351-99906754a03b	4/27/1969	2021-04-18T11:29:37.741747+00:00	0.275362319						aef593f8f67e593a4a002243a24877df8bbf704a		clypeasteridae	g1089	["geopoint_datum_missing", "rev_geocode_eez", "geopoint_low_precision", "dwc_taxonrank_added", "dwc_multimedia_added", "gbif_reference_added", "gbif_canonicalname_added", "dwc_taxonomicstatus_added", "gbif_genericname_added", "dwc_datasetid_added", "dwc_scientificnameauthorship_replaced", "dwc_continent_added", "dwc_taxonid_added", "idigbio_isocountrycode_added", "gbif_taxon_corrected", "dwc_pare…		clypeaster		{"lat": 24.4, "lon": -82.7167}		FALSE	FALSE	animalia, echinodermata, echinoidea, clypeasteroida, clypeasteridae		2		usnm	http://biocol.org/urn:lsid:biocol.org:col:34871		animalia
341a1c21-b986-4239-8c6b-5f195366493a			preservedspecimen		eucidaris tribuloides	39504	echinoidea	invertebrate zoology			j. henderson			north america		united states	usa		7ddf754f-d193-4cc9-b351-99906754a03b	10/10/1913	2021-04-18T11:29:37.741747+00:00	0.246376812						7173e07c2bed38d29911e29997f2f0202ac4b4ee		cidaridae		["geopoint_datum_missing", "rev_geocode_eez", "geopoint_low_precision", "dwc_taxonrank_added", "gbif_vernacularname_added", "dwc_multimedia_added", "gbif_reference_added", "gbif_canonicalname_added", "dwc_taxonomicstatus_added", "gbif_genericname_added", "dwc_datasetid_added", "dwc_originalnameusageid_added", "dwc_scientificnameauthorship_replaced", "dwc_continent_added", "dwc_taxonid_added", "id…		eucidaris		{"lat": 25.5, "lon": -80.18}		FALSE	FALSE	animalia, echinodermata, echinoidea, cidaroida, cidaridae		1		usnm	http://biocol.org/urn:lsid:biocol.org:col:34871		animalia
ae305a78-9528-465d-9b6c-d3b0a295b166			preservedspecimen		Schizaster floridiensis	ech-8494	echinoidea	iz			richard h. chesher			north america		united states	usa		7ddf754f-d193-4cc9-b351-99906754a03b	1965-06-14T00:00:00+00:00	2021-07-16T14:57:47.448042+00:00	0.31884058						ff27c06eadc7b7b88e253c25ad3c7c4856497cc5	6/14/1965	schizasteridae		["geopoint_datum_error", "rev_geocode_eez", "dwc_taxonrank_added", "gbif_reference_added", "gbif_genericname_added", "dwc_parentnameusageid_added", "dwc_datasetid_added", "gbif_taxon_corrected", "dwc_scientificnameauthorship_replaced", "dwc_continent_added", "idigbio_isocountrycode_added", "dwc_genus_replaced", "dwc_taxonomicstatus_added", "dwc_taxonid_added", "dwc_originalnameusageid_added", "gb…		schizaster		{"lat": 24.8566666667, "lon": -80.5983333333}		FALSE	FALSE	animalia echinodermata echinoidea spatangoida schizasteridae paraster floridiensis		1		mcz	b4640710-8e03-11d8-b956-b8a03c50a862		animalia
e5fcdba7-4c7e-41df-9571-93b4881da502			preservedspecimen		Leodia	10904-echinodermata	echinoidea	invertebrate zoology			paulay, gustav; bemis, mandy; moore, jenna; evans, nathaniel; strimaitis, anna; biggs, brendan; thomas, jim; thacker, cheryl			north america		united states	usa		7ddf754f-d193-4cc9-b351-99906754a03b	2011-03-06T00:00:00+00:00	2018-09-07T15:21:39.551795+00:00	0.231884058						c1355a6b5edd5e3a362fb5f915b825d35ac2e269	3/6/2011	mellitidae		["geopoint_datum_missing", "rev_geocode_eez", "dwc_taxonrank_added", "dwc_country_replaced", "dwc_scientificnameauthorship_added", "gbif_canonicalname_added", "dwc_taxonomicstatus_added", "gbif_genericname_added", "dwc_datasetid_added", "dwc_parentnameusageid_added", "dwc_taxonid_added", "idigbio_isocountrycode_added", "gbif_taxon_corrected"]		leodia		{"lat": 24.6795, "lon": -81.7611333}		FALSE	FALSE					uf			animalia
de262b8e-5e53-4d10-8150-dfc7ffdc1023			preservedspecimen		echinometra viridis	e39018	echinoidea	invertebrate zoology			j. miller			north america		united states	usa		7ddf754f-d193-4cc9-b351-99906754a03b	5/16/1985	2018-04-12T14:40:34.943694+00:00	0.260869565						b5ca3181ebe62704357ad487011704fa497dc274		echinometridae		["geopoint_datum_missing", "rev_geocode_eez", "geopoint_low_precision", "dwc_taxonrank_added", "dwc_multimedia_added", "gbif_reference_added", "gbif_canonicalname_added", "dwc_taxonomicstatus_added", "gbif_genericname_added", "dwc_datasetid_added", "dwc_scientificnameauthorship_replaced", "dwc_continent_added", "dwc_taxonid_added", "idigbio_isocountrycode_added", "gbif_taxon_corrected", "dwc_orde…		echinometra		{"lat": 24.535, "lon": -81.42}		FALSE	FALSE	animalia, echinodermata, echinoidea, echinoida, echinometridae		1		usnm	http://biocol.org/urn:lsid:biocol.org:col:34871		animalia
d7a4a9a7-91d4-4e82-b4c8-716f1bfdcb78			preservedspecimen		Brissopsis luzonica	e48613	echinoidea	invertebrate zoology			w. schmitt & a. pearse			north america		united states	usa		7ddf754f-d193-4cc9-b351-99906754a03b		2021-04-18T11:29:37.741747+00:00	0.188405797						697e531cfebf70ad1607e78beea0d33fc464763c		brissidae		["geopoint_datum_missing", "rev_geocode_eez", "geopoint_low_precision", "dwc_taxonrank_added", "dwc_originalnameusageid_added", "dwc_specificepithet_replaced", "gbif_reference_added", "gbif_canonicalname_added", "gbif_genericname_added", "dwc_datasetid_added", "dwc_continent_added", "dwc_scientificnameauthorship_added", "dwc_taxonid_added", "idigbio_isocountrycode_added", "gbif_vernacularname_add…		brissopsis		{"lat": 24.67, "lon": -81.58}		FALSE	FALSE	animalia, echinodermata, echinoidea, spatangoida, brissidae		5		usnm	http://biocol.org/urn:lsid:biocol.org:col:34871		animalia
129400a5-c185-4098-a7ea-2ae3bc81dacb			preservedspecimen		Clypeaster subdepressus	e32926	echinoidea	invertebrate zoology			continental shelf associates for blm/ mms					united states	usa		7ddf754f-d193-4cc9-b351-99906754a03b	11/18/1980	2018-04-12T14:40:34.943694+00:00	0.260869565						8a7e3bba395464037a44da619a6635361fc03af1		clypeasteridae	1/iii-21a	["geopoint_datum_missing", "rev_geocode_eez", "dwc_taxonrank_added", "dwc_originalnameusageid_added", "gbif_vernacularname_added", "dwc_multimedia_added", "gbif_reference_added", "gbif_canonicalname_added", "dwc_taxonomicstatus_added", "gbif_genericname_added", "dwc_datasetid_added", "dwc_scientificnameauthorship_replaced", "dwc_taxonid_added", "idigbio_isocountrycode_added", "gbif_taxon_correcte…		clypeaster		{"lat": 25.2878, "lon": -82.8694}		FALSE	FALSE	animalia, echinodermata, echinoidea, clypeasteroida, clypeasteridae		1		usnm	http://biocol.org/urn:lsid:biocol.org:col:34871		animalia
88a4ea37-b9ec-4398-bc9b-035446ac2c5b			preservedspecimen		Encope michelini	7824-echinodermata	echinoidea	invertebrate zoology			michonneau, françois			north america		united states	usa		7ddf754f-d193-4cc9-b351-99906754a03b	2007-03-14T00:00:00+00:00	2018-04-13T10:17:59.368742+00:00	0.217391304						16fbac9dd0569aab3766089608fd048110a22978	3/14/2007	mellitidae		["geopoint_datum_missing", "rev_geocode_eez", "dwc_taxonrank_added", "gbif_reference_added", "gbif_canonicalname_added", "dwc_taxonomicstatus_added", "gbif_genericname_added", "dwc_datasetid_added", "dwc_scientificnameauthorship_replaced", "gbif_vernacularname_added", "dwc_country_replaced", "dwc_taxonid_added", "idigbio_isocountrycode_added", "gbif_taxon_corrected", "dwc_parentnameusageid_added"]		encope		{"lat": 25.279, "lon": -81.7363833}		FALSE	FALSE					uf			animalia
ae65fb5d-8706-4b2b-b641-5f6dbfe75018			preservedspecimen		arbacia punctulata	5059-echinodermata	echinoidea	invertebrate zoology			michonneau, françois			north america		united states	usa		7ddf754f-d193-4cc9-b351-99906754a03b	2007-03-14T00:00:00+00:00	2018-10-06T15:59:22.686719+00:00	0.188405797						d11489316e919f2983c46008c6b312b05b052806	3/14/2007	arbaciidae		["geopoint_datum_missing", "rev_geocode_eez", "dwc_taxonrank_added", "dwc_multimedia_added", "gbif_reference_added", "gbif_canonicalname_added", "dwc_taxonomicstatus_added", "gbif_genericname_added", "dwc_datasetid_added", "dwc_scientificnameauthorship_replaced", "gbif_vernacularname_added", "dwc_parentnameusageid_added", "dwc_country_replaced", "dwc_taxonid_added", "idigbio_isocountrycode_added"…		arbacia		{"lat": 25.2239667, "lon": -81.7954167}		FALSE	FALSE					uf			animalia
4b627fa5-e259-453a-af4e-d1ea04c694ef			preservedspecimen		Conolampas sigsbei	e12942	echinoidea	invertebrate zoology			university of miami			north america		united states	usa		7ddf754f-d193-4cc9-b351-99906754a03b	6/21/1963	2021-04-18T11:29:37.741747+00:00	0.275362319						05263c2f395ac795d6a3eeba84053cb65d00b27d		echinolampadidae	g134	["geopoint_datum_missing", "rev_geocode_eez", "dwc_taxonrank_added", "gbif_reference_added", "gbif_canonicalname_added", "dwc_taxonomicstatus_added", "gbif_genericname_added", "dwc_datasetid_added", "dwc_originalnameusageid_added", "dwc_scientificnameauthorship_replaced", "dwc_continent_added", "dwc_taxonid_added", "idigbio_isocountrycode_added", "gbif_taxon_corrected", "dwc_order_replaced", "dwc…		conolampas		{"lat": 24.4833, "lon": -80.8833}		FALSE	FALSE	animalia, echinodermata, echinoidea, cassiduloida, echinolampadidae		1		usnm	http://biocol.org/urn:lsid:biocol.org:col:34871		animalia
27eaec7b-1440-4573-86df-ffaada554eed			preservedspecimen		genocidaris maculata	e36530	echinoidea	invertebrate zoology			national marine fisheries service			north america		united states	usa		7ddf754f-d193-4cc9-b351-99906754a03b	6/2/1964	2021-04-18T11:29:37.741747+00:00	0.275362319						b0e79ea96871c31210331a0d049c59ff342bcd86		trigonocidaridae		["geopoint_datum_missing", "rev_geocode_eez", "dwc_taxonrank_added", "dwc_family_replaced", "gbif_reference_added", "gbif_canonicalname_added", "dwc_taxonomicstatus_added", "gbif_genericname_added", "dwc_datasetid_added", "dwc_scientificnameauthorship_replaced", "dwc_continent_added", "dwc_taxonid_added", "idigbio_isocountrycode_added", "gbif_taxon_corrected", "dwc_order_replaced", "dwc_parentnam…		genocidaris		{"lat": 24.9733, "lon": -80.1917}		FALSE	FALSE	animalia, echinodermata, echinoidea, temnopleuroida, temnopleuridae		3		usnm	http://biocol.org/urn:lsid:biocol.org:col:34871		animalia
9de3abfe-a6f7-451e-93cb-b4d38711c55a			preservedspecimen		trigonocidaris albida	ech-2884	echinoidea	iz			us coast survey, 1867-1871, louis f. pourtales			north america	30000	united states	usa		7ddf754f-d193-4cc9-b351-99906754a03b	1868-05-11	2021-05-20T20:34:53.226246+00:00	0.391304348						5d43f19049931b880232e07c992e60c4fb3caabb	1868-05-11/1868-05-16	trigonocidaridae		["rev_geocode_eez", "dwc_taxonrank_added", "gbif_reference_added", "gbif_genericname_added", "dwc_parentnameusageid_added", "dwc_datasetid_added", "dwc_continent_added", "idigbio_isocountrycode_added", "dwc_taxonomicstatus_added", "dwc_taxonid_added", "gbif_taxon_corrected", "gbif_canonicalname_added"]		trigonocidaris		{"lat": 24.2986111111, "lon": -81.7305555556}		FALSE	FALSE	animalia echinodermata echinoidea camarodonta trigonocidaridae trigonocidaris albida		9		mcz	b4640710-8e03-11d8-b956-b8a03c50a862		animalia
d5c33531-3a28-4319-9e79-2cf71eb26133			preservedspecimen		Clypeaster ravenelii	e14486	echinoidea	invertebrate zoology			university of miami			north america		united states	usa		7ddf754f-d193-4cc9-b351-99906754a03b	2/26/1969	2021-04-18T11:29:37.741747+00:00	0.246376812						d09514980fcdf7bcc8641539788669391b47b702		clypeasteridae	g1034	["geopoint_datum_missing", "rev_geocode_eez", "geopoint_low_precision", "dwc_taxonrank_added", "dwc_originalnameusageid_added", "dwc_multimedia_added", "gbif_reference_added", "gbif_canonicalname_added", "dwc_taxonomicstatus_added", "gbif_genericname_added", "dwc_datasetid_added", "dwc_scientificnameauthorship_replaced", "dwc_specificepithet_replaced", "dwc_continent_added", "dwc_taxonid_added", …		clypeaster		{"lat": 24.595, "lon": -81.09}		FALSE	FALSE	animalia, echinodermata, echinoidea, clypeasteroida, clypeasteridae		10		usnm	http://biocol.org/urn:lsid:biocol.org:col:34871		animalia
a8e6a93d-7037-4a6a-b474-e81d48bfeda6			preservedspecimen		arbacia punctulata	e36419	echinoidea	invertebrate zoology			p. kier & sohl			north america		united states	usa		7ddf754f-d193-4cc9-b351-99906754a03b		2021-04-18T11:29:37.741747+00:00	0.217391304						7b380122d8bb90c51ebc8bf367afd29fecd3bc1e		arbaciidae		["geopoint_datum_missing", "rev_geocode_eez", "geopoint_low_precision", "dwc_taxonrank_added", "dwc_originalnameusageid_added", "dwc_multimedia_added", "gbif_reference_added", "gbif_canonicalname_added", "dwc_taxonomicstatus_added", "gbif_genericname_added", "dwc_datasetid_added", "dwc_scientificnameauthorship_replaced", "dwc_continent_added", "dwc_taxonid_added", "idigbio_isocountrycode_added", …		arbacia		{"lat": 24.6767, "lon": -81.19}		FALSE	FALSE	animalia, echinodermata, echinoidea, arbacioida, arbaciidae		1		usnm	http://biocol.org/urn:lsid:biocol.org:col:34871		animalia
9eed9843-2b9f-4a92-a4da-57d8454fe338			preservedspecimen		Homolampas fragilis	ech-2827	echinoidea	iz			steamer bibb, louis f. pourtales			north america	0	united states	usa		7ddf754f-d193-4cc9-b351-99906754a03b	1869-03-23T00:00:00+00:00	2021-05-20T20:34:53.226246+00:00	0.333333333						42b55ae5e50260b7c5b6e90e1976025f1770870d	1869-03-23	maretiidae	cast no. 6	["geopoint_datum_error", "rev_geocode_eez", "dwc_taxonrank_added", "gbif_reference_added", "gbif_genericname_added", "dwc_parentnameusageid_added", "dwc_datasetid_added", "gbif_taxon_corrected", "dwc_scientificnameauthorship_replaced", "dwc_continent_added", "idigbio_isocountrycode_added", "dwc_genus_replaced", "taxon_match_failed", "dwc_taxonomicstatus_added", "dwc_taxonid_added", "dwc_originaln…		homolampas		{"lat": 25.3333333333, "lon": -79.8333333333}		FALSE	FALSE	animalia echinodermata echinoidea spatangoida maretiidae lissonotus fragilis		1		mcz	b4640710-8e03-11d8-b956-b8a03c50a862		animalia
e39ed849-9925-4ed4-8abd-f36c6348a9c7			preservedspecimen		Clypeaster rosaceus	e36604	echinoidea	invertebrate zoology			kier & sohl			north america		united states	usa		7ddf754f-d193-4cc9-b351-99906754a03b		2021-04-18T11:29:37.741747+00:00	0.231884058						0015c06d72703504c0595a9d8e1196d0d58abe72		clypeasteridae		["geopoint_datum_missing", "rev_geocode_eez", "dwc_taxonrank_added", "dwc_originalnameusageid_added", "dwc_multimedia_added", "gbif_reference_added", "gbif_canonicalname_added", "dwc_taxonomicstatus_added", "gbif_genericname_added", "dwc_datasetid_added", "dwc_scientificnameauthorship_replaced", "dwc_continent_added", "dwc_taxonid_added", "idigbio_isocountrycode_added", "gbif_vernacularname_added…		clypeaster		{"lat": 24.6858, "lon": -81.0917}		FALSE	FALSE	animalia, echinodermata, echinoidea, clypeasteroida, clypeasteridae		3		usnm	http://biocol.org/urn:lsid:biocol.org:col:34871		animalia
d9067652-9d94-4bd3-a1d2-2707f87765fe			preservedspecimen		eucidaris tribuloides	91340	echinoidea	iz			u.s.f.c. steamer "albatross"								7ddf754f-d193-4cc9-b351-99906754a03b	1885-01-15T00:00:00+00:00	2016-04-07T17:11:40.749458+00:00	0.188405797						a82bbc0b5ca58f339c18527d84cd211fd3353766	1885-01-15 00:00:00.0	cidaridae	2315	["geopoint_datum_missing", "rev_geocode_eez", "dwc_taxonrank_added", "gbif_reference_added", "gbif_canonicalname_added", "dwc_taxonomicstatus_added", "gbif_genericname_added", "dwc_datasetid_added", "gbif_taxon_corrected", "dwc_order_added", "dwc_parentnameusageid_added", "dwc_taxonid_added", "dwc_multimedia_added", "gbif_vernacularname_added", "dwc_originalnameusageid_added", "dwc_class_added"]		eucidaris		{"lat": 24.4333333, "lon": -81.8041667}		FALSE	FALSE	animalia: echinodermata: echinoidea: cidaroida: cidaridae		3		cas			animalia
051276f5-f7d1-47de-95df-d6ea1295dfcb			preservedspecimen		echinometra lucunter	11458-echinodermata	echinoidea	invertebrate zoology						north america		united states	usa	monroe county	7ddf754f-d193-4cc9-b351-99906754a03b	2007-11-28T00:00:00+00:00	2018-04-13T10:17:59.368742+00:00	0.188405797						1d87aeb5882d19000d704a740ba9b81c1cb8913b	11/28/2007	echinometridae		["geopoint_datum_missing", "rev_geocode_eez", "dwc_taxonrank_added", "dwc_multimedia_added", "gbif_reference_added", "gbif_canonicalname_added", "dwc_taxonomicstatus_added", "gbif_genericname_added", "dwc_datasetid_added", "dwc_originalnameusageid_added", "dwc_scientificnameauthorship_replaced", "gbif_vernacularname_added", "dwc_country_replaced", "dwc_taxonid_added", "idigbio_isocountrycode_adde…		echinometra		{"lat": 24.6595, "lon": -81.2778333}		FALSE	FALSE					uf			animalia
54486208-a712-4005-9881-363b4909e301			preservedspecimen		Clypeaster euclastus	e12964	echinoidea	invertebrate zoology			university of miami			north america		united states	usa		7ddf754f-d193-4cc9-b351-99906754a03b	4/15/1965	2021-04-18T11:29:37.741747+00:00	0.275362319						fd4783a8bb397af8184a0440460f68591f824bf3		clypeasteridae	g603	["geopoint_datum_missing", "rev_geocode_eez", "geopoint_low_precision", "dwc_taxonrank_added", "dwc_multimedia_added", "gbif_reference_added", "gbif_canonicalname_added", "dwc_taxonomicstatus_added", "gbif_genericname_added", "dwc_datasetid_added", "dwc_scientificnameauthorship_replaced", "dwc_continent_added", "dwc_taxonid_added", "idigbio_isocountrycode_added", "gbif_taxon_corrected", "dwc_pare…		clypeaster		{"lat": 25.2, "lon": -80.2}		FALSE	FALSE	animalia, echinodermata, echinoidea, clypeasteroida, clypeasteridae		1		usnm	http://biocol.org/urn:lsid:biocol.org:col:34871		animalia
3f958ba1-e19c-4170-bc52-bc78fb5f8544			preservedspecimen		genocidaris maculata	e36519	echinoidea	invertebrate zoology			national marine fisheries service			north america		united states	usa		7ddf754f-d193-4cc9-b351-99906754a03b	5/31/1964	2021-04-18T11:29:37.741747+00:00	0.260869565						667da770941d71df693821ca5f9a5de6f451bced		trigonocidaridae		["geopoint_datum_missing", "rev_geocode_eez", "dwc_taxonrank_added", "dwc_family_replaced", "gbif_reference_added", "gbif_canonicalname_added", "dwc_taxonomicstatus_added", "gbif_genericname_added", "dwc_datasetid_added", "dwc_order_replaced", "dwc_scientificnameauthorship_replaced", "dwc_continent_added", "dwc_taxonid_added", "idigbio_isocountrycode_added", "gbif_taxon_corrected", "dwc_parentnam…		genocidaris		{"lat": 24.5333, "lon": -81.275}		FALSE	FALSE	animalia, echinodermata, echinoidea, temnopleuroida, temnopleuridae		14		usnm	http://biocol.org/urn:lsid:biocol.org:col:34871		animalia
95dd6252-d2da-4b0e-ae36-31b6a58131fd			preservedspecimen		lytechinus variegatus	110-echinodermata	echinoidea	invertebrate zoology			rothrock, e.			north america		united states	usa		7ddf754f-d193-4cc9-b351-99906754a03b	2001-04-24T00:00:00+00:00	2018-04-13T10:17:59.368742+00:00	0.188405797						20b313ff2359700fd048c49fb4eb07fca949e441	4/24/2001	toxopneustidae		["geopoint_datum_missing", "rev_geocode_eez", "dwc_taxonrank_added", "dwc_multimedia_added", "gbif_reference_added", "gbif_canonicalname_added", "dwc_taxonomicstatus_added", "gbif_genericname_added", "dwc_datasetid_added", "dwc_scientificnameauthorship_replaced", "gbif_vernacularname_added", "dwc_parentnameusageid_added", "dwc_country_replaced", "dwc_taxonid_added", "idigbio_isocountrycode_added"…		lytechinus		{"lat": 25.4431944, "lon": -81.5070556}		FALSE	FALSE					uf			animalia
644ea8fd-5166-4e89-b33a-9f8371ef7e93			preservedspecimen		arbacia punctulata	e560	echinoidea	invertebrate zoology			united states fish commission			north america		united states	usa		7ddf754f-d193-4cc9-b351-99906754a03b	12/4/1919	2018-04-12T14:40:34.943694+00:00	0.246376812						d2db62808c450845809a91ed853081cbc51d3a88		arbaciidae	usfc/ac20032	["geopoint_datum_missing", "rev_geocode_eez", "dwc_taxonrank_added", "dwc_originalnameusageid_added", "gbif_vernacularname_added", "dwc_multimedia_added", "gbif_reference_added", "gbif_canonicalname_added", "dwc_taxonomicstatus_added", "gbif_genericname_added", "dwc_datasetid_added", "dwc_scientificnameauthorship_replaced", "dwc_continent_added", "dwc_taxonid_added", "idigbio_isocountrycode_added…		arbacia		{"lat": 24.4083, "lon": -81.5583}		FALSE	FALSE	animalia, echinodermata, echinoidea, arbacioida, arbaciidae		4		usnm	http://biocol.org/urn:lsid:biocol.org:col:34871		animalia
0d86d798-35ea-4d27-a2fe-7a8f44b1c1a1			preservedspecimen			e12244	echinoidea	invertebrate zoology			university of miami			north america		united states	usa			1/22/1964	2021-04-18T11:29:37.741747+00:00	0.376811594						d298d7eadbb84cb1e99d670ae3db412a24c0c7c9		saleniidae	g220	["geopoint_datum_missing", "rev_geocode_eez", "dwc_continent_added", "idigbio_isocountrycode_added", "taxon_match_failed"]		salenia		{"lat": 24.4167, "lon": -80.5583}		FALSE	FALSE	animalia, echinodermata, echinoidea, salenioida, saleniidae		1		usnm	http://biocol.org/urn:lsid:biocol.org:col:34871		animalia
a060278e-7238-48cc-bbb7-c5ca4c2884f2			preservedspecimen			13291-echinodermata	echinoidea	invertebrate zoology						north america		united states	usa	monroe county		2003-06-15T00:00:00+00:00	2018-04-12T14:46:51.181868+00:00	0.231884058						11227f35a88198b83678a82cf14bf32d5534dab4	6/15/2003			["geopoint_datum_missing", "rev_geocode_eez", "dwc_country_replaced", "idigbio_isocountrycode_added", "dwc_kingdom_suspect"]				{"lat": 24.34167, "lon": -82.09998}		FALSE	FALSE					uf			animalia
86e64c3f-783b-409d-aff6-3b2d3cb2c0af			preservedspecimen		Leodia sexiesperforata	2466-echinodermata	echinoidea	invertebrate zoology			bell, t.; olaivar, b.			north america		united states	usa		7ddf754f-d193-4cc9-b351-99906754a03b	2003-04-25T00:00:00+00:00	2018-10-06T15:59:22.686719+00:00	0.202898551						abfcb7b8b61ec9dce86795d74ebdacacb8859d8b	4/25/2003	mellitidae		["geopoint_datum_missing", "rev_geocode_eez", "dwc_taxonrank_added", "gbif_reference_added", "gbif_canonicalname_added", "dwc_taxonomicstatus_added", "gbif_genericname_added", "dwc_datasetid_added", "dwc_originalnameusageid_added", "dwc_scientificnameauthorship_replaced", "gbif_vernacularname_added", "dwc_country_replaced", "dwc_taxonid_added", "idigbio_isocountrycode_added", "gbif_taxon_correcte…		leodia		{"lat": 24.59605, "lon": -82.6747833}		FALSE	FALSE					uf			animalia
ccb5cb8e-cb09-41a8-ab1d-eeec3d0afea8			preservedspecimen		lytechinus variegatus	e27204	echinoidea	invertebrate zoology			united states fish commission			north america		united states	usa		7ddf754f-d193-4cc9-b351-99906754a03b	12/20/1912	2021-04-18T11:29:37.741747+00:00	0.246376812						56f3a2e89ec3079547ecfbea26aec6693899aab4		toxopneustidae	usfc/fcfh7790	["geopoint_datum_missing", "rev_geocode_eez", "dwc_taxonrank_added", "dwc_originalnameusageid_added", "gbif_vernacularname_added", "dwc_multimedia_added", "gbif_reference_added", "gbif_canonicalname_added", "dwc_taxonomicstatus_added", "gbif_genericname_added", "dwc_datasetid_added", "dwc_scientificnameauthorship_replaced", "dwc_continent_added", "dwc_taxonid_added", "idigbio_isocountrycode_added…		lytechinus		{"lat": 24.7745, "lon": -80.9103}		FALSE	FALSE	animalia, echinodermata, echinoidea, temnopleuroida, toxopneustidae		2		usnm	http://biocol.org/urn:lsid:biocol.org:col:34871		animalia
ba661714-cd11-42ad-bd70-8af1424e8abc			preservedspecimen		Clypeaster rosaceus	e27093	echinoidea	invertebrate zoology			united states fish commission			north america		united states	usa		7ddf754f-d193-4cc9-b351-99906754a03b	12/20/1912	2021-04-18T11:29:37.741747+00:00	0.260869565						fa623991d5668049c671e8cb22720cd91059365f		clypeasteridae	usfc/fcfh7790	["geopoint_datum_missing", "rev_geocode_eez", "dwc_taxonrank_added", "dwc_originalnameusageid_added", "gbif_vernacularname_added", "dwc_multimedia_added", "gbif_reference_added", "gbif_canonicalname_added", "dwc_taxonomicstatus_added", "gbif_genericname_added", "dwc_datasetid_added", "dwc_scientificnameauthorship_replaced", "dwc_continent_added", "dwc_taxonid_added", "idigbio_isocountrycode_added…		clypeaster		{"lat": 24.7745, "lon": -80.9103}		FALSE	FALSE	animalia, echinodermata, echinoidea, clypeasteroida, clypeasteridae		1		usnm	http://biocol.org/urn:lsid:biocol.org:col:34871		animalia
185abb08-47af-4197-9f70-03b1e9e96048			preservedspecimen		coelopleurus floridanus	e12145	echinoidea	invertebrate zoology			university of miami			north america		united states	usa		7ddf754f-d193-4cc9-b351-99906754a03b	7/11/1967	2021-04-18T11:29:37.741747+00:00	0.304347826						1b8199be01e046c15c8c820206a369e37147173d		arbaciidae	g835	["geopoint_datum_missing", "rev_geocode_eez", "dwc_taxonrank_added", "gbif_reference_added", "gbif_canonicalname_added", "dwc_taxonomicstatus_added", "gbif_genericname_added", "dwc_datasetid_added", "dwc_scientificnameauthorship_replaced", "dwc_continent_added", "dwc_taxonid_added", "idigbio_isocountrycode_added", "gbif_taxon_corrected", "dwc_parentnameusageid_added"]		coelopleurus		{"lat": 24.3667, "lon": -81.1833}		FALSE	FALSE	animalia, echinodermata, echinoidea, arbacioida, arbaciidae		1		usnm	http://biocol.org/urn:lsid:biocol.org:col:34871		animalia
76cdf259-406b-4e4e-9c03-f2ab7b143126			preservedspecimen		genocidaris maculata	e36524	echinoidea	invertebrate zoology			national marine fisheries service			north america		united states	usa		7ddf754f-d193-4cc9-b351-99906754a03b	6/1/1964	2021-04-18T11:29:37.741747+00:00	0.260869565						7931f4ab98fcc1e63cfe10d3227d35ead3d6abdb		trigonocidaridae		["geopoint_datum_missing", "rev_geocode_eez", "geopoint_low_precision", "dwc_taxonrank_added", "dwc_family_replaced", "gbif_reference_added", "gbif_canonicalname_added", "dwc_taxonomicstatus_added", "gbif_genericname_added", "dwc_datasetid_added", "dwc_scientificnameauthorship_replaced", "dwc_continent_added", "dwc_taxonid_added", "idigbio_isocountrycode_added", "gbif_taxon_corrected", "dwc_order…		genocidaris		{"lat": 24.3867, "lon": -81.25}		FALSE	FALSE	animalia, echinodermata, echinoidea, temnopleuroida, temnopleuridae		3		usnm	http://biocol.org/urn:lsid:biocol.org:col:34871		animalia
0380b1b2-3b4f-4f47-bcd4-062b38d0658d			preservedspecimen		ophiura carnea skoogi	e51124	ophiuroidea	invertebrate zoology			j. henderson			north america		united states	usa		7ddf754f-d193-4cc9-b351-99906754a03b	10/10/1916	2021-04-18T11:29:37.741747+00:00	0.246376812						7e005b139071375940fb95c8b018a633e751b748		ophiuridae		["geopoint_datum_missing", "rev_geocode_eez", "geopoint_low_precision", "dwc_taxonrank_added", "dwc_originalnameusageid_added", "dwc_specificepithet_replaced", "gbif_reference_added", "gbif_canonicalname_added", "dwc_taxonomicstatus_added", "gbif_genericname_added", "dwc_datasetid_added", "dwc_continent_added", "dwc_infraspecificepithet_added", "dwc_taxonid_added", "idigbio_isocountrycode_added",…		ophiura		{"lat": 24.45, "lon": -81.92}		FALSE	FALSE	animalia, echinodermata, ophiuroidea, ophiurida, ophiuridae		1	skoogi	usnm	http://biocol.org/urn:lsid:biocol.org:col:34871		animalia
edc7f320-92dd-4c15-8817-eca9c4b4733a			preservedspecimen		Clypeaster	e53748	echinoidea	invertebrate zoology			j. miller			north america		united states	usa		7ddf754f-d193-4cc9-b351-99906754a03b	5/10/1985	2019-05-06T21:42:08.251442+00:00	0.260869565						c2ecb3ebe67abc9360fce0b7da888e68cb7ca1fd		clypeasteridae		["geopoint_datum_missing", "rev_geocode_eez", "dwc_taxonrank_added", "dwc_multimedia_added", "gbif_reference_added", "gbif_canonicalname_added", "dwc_taxonomicstatus_added", "gbif_genericname_added", "dwc_datasetid_added", "dwc_scientificnameauthorship_replaced", "dwc_continent_added", "dwc_taxonid_added", "idigbio_isocountrycode_added", "gbif_taxon_corrected", "dwc_parentnameusageid_added"]		clypeaster		{"lat": 24.5417, "lon": -81.3867}		FALSE	FALSE	animalia, echinodermata, echinoidea, clypeasteroida, clypeasteridae		1		usnm	http://biocol.org/urn:lsid:biocol.org:col:34871		animalia
5106997a-846a-4c9d-a96e-45c703bd033c			preservedspecimen		lytechinus euerces	e12225	echinoidea	invertebrate zoology			university of miami			north america		united states	usa		7ddf754f-d193-4cc9-b351-99906754a03b	2/26/1969	2021-04-18T11:29:37.741747+00:00	0.289855072						9fd93145cfdf106700d15795d735ab72b50c0a25		toxopneustidae	g1036	["geopoint_datum_missing", "rev_geocode_eez", "dwc_taxonrank_added", "gbif_reference_added", "gbif_canonicalname_added", "dwc_taxonomicstatus_added", "gbif_genericname_added", "dwc_datasetid_added", "dwc_scientificnameauthorship_replaced", "dwc_continent_added", "dwc_taxonid_added", "idigbio_isocountrycode_added", "gbif_taxon_corrected", "dwc_order_replaced", "dwc_parentnameusageid_added"]		lytechinus		{"lat": 24.375, "lon": -80.8833}		FALSE	FALSE	animalia, echinodermata, echinoidea, temnopleuroida, toxopneustidae		2		usnm	http://biocol.org/urn:lsid:biocol.org:col:34871		animalia
dad27571-6215-4c78-bc02-cbfeea23465b			preservedspecimen		echinometra viridis	e38993	echinoidea	invertebrate zoology			j. miller			north america		united states	usa		7ddf754f-d193-4cc9-b351-99906754a03b	5/7/1985	2018-04-12T14:40:34.943694+00:00	0.275362319						dc14d5c06f5641351e78887a5cc0901fa61bb07f		echinometridae		["geopoint_datum_missing", "rev_geocode_eez", "dwc_taxonrank_added", "dwc_multimedia_added", "gbif_reference_added", "gbif_canonicalname_added", "dwc_taxonomicstatus_added", "gbif_genericname_added", "dwc_datasetid_added", "dwc_scientificnameauthorship_replaced", "dwc_continent_added", "dwc_taxonid_added", "idigbio_isocountrycode_added", "gbif_taxon_corrected", "dwc_order_replaced", "dwc_parentna…		echinometra		{"lat": 24.5417, "lon": -81.405}		FALSE	FALSE	animalia, echinodermata, echinoidea, echinoida, echinometridae		1		usnm	http://biocol.org/urn:lsid:biocol.org:col:34871		animalia
1db025dd-c4f1-407e-841a-2de1f0e67c63			preservedspecimen		arbacia punctulata	e3024	echinoidea	invertebrate zoology			w. schmitt			north america		united states	usa		7ddf754f-d193-4cc9-b351-99906754a03b	7/1/1931	2018-04-12T14:40:34.943694+00:00	0.231884058						8aebef6d5a7549a155615552fe4e7af304e4d7c5		arbaciidae		["geopoint_datum_missing", "rev_geocode_eez", "dwc_taxonrank_added", "dwc_originalnameusageid_added", "gbif_vernacularname_added", "dwc_multimedia_added", "gbif_reference_added", "gbif_canonicalname_added", "gbif_genericname_added", "dwc_datasetid_added", "dwc_scientificnameauthorship_replaced", "dwc_continent_added", "dwc_taxonid_added", "idigbio_isocountrycode_added", "gbif_taxon_corrected", "d…		arbacia		{"lat": 24.583, "lon": -81.633}		FALSE	FALSE	animalia, echinodermata, echinoidea, arbacioida, arbaciidae		6		usnm	http://biocol.org/urn:lsid:biocol.org:col:34871		animalia
02951635-5ffd-4952-84a3-4fe1e5cbe3cf			preservedspecimen		genocidaris maculata	e12076	echinoidea	invertebrate zoology			university of miami			north america		united states	usa		7ddf754f-d193-4cc9-b351-99906754a03b	2/25/1969	2021-04-18T11:29:37.741747+00:00	0.275362319						cae6813b4abc8682f65990a0122f5f92b9b7a9f8		trigonocidaridae	g1023	["geopoint_datum_missing", "rev_geocode_eez", "dwc_taxonrank_added", "dwc_family_replaced", "gbif_reference_added", "gbif_canonicalname_added", "dwc_taxonomicstatus_added", "gbif_genericname_added", "dwc_datasetid_added", "dwc_scientificnameauthorship_replaced", "dwc_continent_added", "dwc_taxonid_added", "idigbio_isocountrycode_added", "gbif_taxon_corrected", "dwc_order_replaced", "dwc_parentnam…		genocidaris		{"lat": 24.4833, "lon": -81.5167}		FALSE	FALSE	animalia, echinodermata, echinoidea, temnopleuroida, temnopleuridae		1		usnm	http://biocol.org/urn:lsid:biocol.org:col:34871		animalia
51a6f2e5-5369-404a-8b33-57642726136d			preservedspecimen		eucidaris tribuloides	e11997	echinoidea	invertebrate zoology			j. henderson			north america		united states	usa		7ddf754f-d193-4cc9-b351-99906754a03b	10/9/1916	2021-04-18T11:29:37.741747+00:00	0.246376812						3616caa72bfa88ad9ba556dfc913f9d4e66977ac		cidaridae		["geopoint_datum_missing", "rev_geocode_eez", "geopoint_low_precision", "dwc_taxonrank_added", "gbif_vernacularname_added", "dwc_multimedia_added", "gbif_reference_added", "gbif_canonicalname_added", "dwc_taxonomicstatus_added", "gbif_genericname_added", "dwc_datasetid_added", "dwc_originalnameusageid_added", "dwc_scientificnameauthorship_replaced", "dwc_continent_added", "dwc_taxonid_added", "id…		eucidaris		{"lat": 24.45, "lon": -81.92}		FALSE	FALSE	animalia, echinodermata, echinoidea, cidaroida, cidaridae		2		usnm	http://biocol.org/urn:lsid:biocol.org:col:34871		animalia
9f910949-8da7-4e3c-becd-f0e60bdf2a2d			preservedspecimen		astropyga magnifica	e12394	echinoidea	invertebrate zoology			university of miami			north america		united states	usa		7ddf754f-d193-4cc9-b351-99906754a03b	2/26/1969	2021-04-18T11:29:37.741747+00:00	0.304347826						19762d0b0f787f973d0bc7734ebed3ed0a7914cf		diadematidae	g1037	["geopoint_datum_missing", "rev_geocode_eez", "dwc_taxonrank_added", "gbif_reference_added", "gbif_canonicalname_added", "dwc_taxonomicstatus_added", "gbif_genericname_added", "dwc_datasetid_added", "dwc_scientificnameauthorship_replaced", "dwc_continent_added", "dwc_taxonid_added", "idigbio_isocountrycode_added", "gbif_taxon_corrected", "dwc_parentnameusageid_added"]		astropyga		{"lat": 24.8333, "lon": -80.625}		FALSE	FALSE	animalia, echinodermata, echinoidea, diadematoida, diadematidae		1		usnm	http://biocol.org/urn:lsid:biocol.org:col:34871		animalia
0ad7abb7-1366-4c61-bcf9-37a60fec37b1			preservedspecimen		aspidodiadema jacobyi	e20368	echinoidea	invertebrate zoology			university of miami			north america		united states	usa		7ddf754f-d193-4cc9-b351-99906754a03b	1/22/1964	2021-04-18T11:29:37.741747+00:00	0.304347826						97ef1654bc5dd10368dc689593b5acedab3341c2		aspidodiadematidae	g220	["geopoint_datum_missing", "rev_geocode_eez", "dwc_taxonrank_added", "gbif_reference_added", "gbif_canonicalname_added", "dwc_taxonomicstatus_added", "gbif_genericname_added", "dwc_datasetid_added", "dwc_scientificnameauthorship_replaced", "dwc_continent_added", "dwc_taxonid_added", "idigbio_isocountrycode_added", "gbif_taxon_corrected", "dwc_order_replaced", "dwc_parentnameusageid_added"]		aspidodiadema		{"lat": 24.4167, "lon": -80.5583}		FALSE	FALSE	animalia, echinodermata, echinoidea, diadematoida, aspidodiadematidae		1		usnm	http://biocol.org/urn:lsid:biocol.org:col:34871		animalia
12467abd-032d-4007-b420-d414d352080a			preservedspecimen		coelopleurus floridanus	e12130	echinoidea	invertebrate zoology			university of miami			north america		united states	usa		7ddf754f-d193-4cc9-b351-99906754a03b	7/11/1967	2021-04-18T11:29:37.741747+00:00	0.304347826						b5607b2caafb01b9dd5b517d27323e17eb67f459		arbaciidae	g838	["geopoint_datum_missing", "rev_geocode_eez", "dwc_taxonrank_added", "gbif_reference_added", "gbif_canonicalname_added", "dwc_taxonomicstatus_added", "gbif_genericname_added", "dwc_datasetid_added", "dwc_scientificnameauthorship_replaced", "dwc_continent_added", "dwc_taxonid_added", "idigbio_isocountrycode_added", "gbif_taxon_corrected", "dwc_parentnameusageid_added"]		coelopleurus		{"lat": 24.4167, "lon": -80.9667}		FALSE	FALSE	animalia, echinodermata, echinoidea, arbacioida, arbaciidae		1		usnm	http://biocol.org/urn:lsid:biocol.org:col:34871		animalia
d00422ce-8f02-47e7-bdcf-2a32f8069afe			preservedspecimen		Echinocyamus grandiporus	e36160	echinoidea	invertebrate zoology			national marine fisheries service			north america		united states	usa		7ddf754f-d193-4cc9-b351-99906754a03b	5/31/1964	2021-04-18T11:29:37.741747+00:00	0.289855072						e4935ef13beac9404fe517eedcd7f0db040f41f1		echinocyamidae		["geopoint_datum_missing", "rev_geocode_eez", "dwc_taxonrank_added", "gbif_reference_added", "gbif_canonicalname_added", "dwc_taxonomicstatus_added", "gbif_genericname_added", "dwc_datasetid_added", "dwc_scientificnameauthorship_replaced", "dwc_continent_added", "dwc_taxonid_added", "idigbio_isocountrycode_added", "gbif_taxon_corrected", "dwc_parentnameusageid_added", "dwc_family_replaced"]		echinocyamus		{"lat": 24.335, "lon": -81.9217}		FALSE	FALSE	animalia, echinodermata, echinoidea, clypeasteroida, fibulariidae		1		usnm	http://biocol.org/urn:lsid:biocol.org:col:34871		animalia
c864e96e-33d3-401d-8d10-6bb708c1d357			preservedspecimen		araeosoma fenestratum	e11864	echinoidea	invertebrate zoology			university of miami			north america		united states	usa		7ddf754f-d193-4cc9-b351-99906754a03b	2/25/1969	2021-04-18T11:29:37.741747+00:00	0.289855072						8407156da3c1dc5b39740719f6f8fb7e5b2951e1		echinothuriidae	g1029	["geopoint_datum_missing", "rev_geocode_eez", "dwc_taxonrank_added", "dwc_originalnameusageid_added", "gbif_reference_added", "gbif_canonicalname_added", "dwc_taxonomicstatus_added", "gbif_genericname_added", "dwc_datasetid_added", "dwc_scientificnameauthorship_replaced", "dwc_continent_added", "dwc_taxonid_added", "idigbio_isocountrycode_added", "gbif_taxon_corrected", "dwc_parentnameusageid_add…		araeosoma		{"lat": 24.2833, "lon": -81.1833}		FALSE	FALSE	animalia, echinodermata, echinoidea, echinothurioida, echinothuriidae		1		usnm	http://biocol.org/urn:lsid:biocol.org:col:34871		animalia
0c6298b9-39e6-4249-a5fa-3be0d5515e0f			preservedspecimen		Brissopsis atlantica	e14283	echinoidea	invertebrate zoology			u.s. fish and wildlife service			north america		united states	usa		7ddf754f-d193-4cc9-b351-99906754a03b	1/13/1951	2021-04-18T11:29:37.741747+00:00	0.289855072						7ff881c1b880a1cfb3203cfa5b7429beda6df245		brissidae		["geopoint_datum_missing", "rev_geocode_eez", "geopoint_low_precision", "dwc_taxonrank_added", "gbif_reference_added", "gbif_canonicalname_added", "dwc_taxonomicstatus_added", "gbif_genericname_added", "dwc_datasetid_added", "dwc_scientificnameauthorship_replaced", "dwc_continent_added", "dwc_taxonid_added", "idigbio_isocountrycode_added", "gbif_taxon_corrected", "dwc_parentnameusageid_added"]		brissopsis		{"lat": 24.77, "lon": -82.98}		FALSE	FALSE	animalia, echinodermata, echinoidea, spatangoida, brissidae		4		usnm	http://biocol.org/urn:lsid:biocol.org:col:34871		animalia
29ed0c47-f27e-4b2d-b703-a223adaf11a0			preservedspecimen		Clypeaster rosaceus	3-1874	echinoidea	marine invertebrates			lgl, inc.			north america					7ddf754f-d193-4cc9-b351-99906754a03b	1984-03-03T00:00:00+00:00	2017-01-08T07:51:32.400670+00:00	0.260869565						b370efafc76ddef4d045e014927b413fe8d422f6	3/3/1984	clypeasteridae		["geopoint_datum_error", "rev_geocode_eez", "dwc_originalnameusageid_added", "dwc_multimedia_added", "gbif_reference_added", "dwc_taxonrank_replaced", "dwc_taxonomicstatus_added", "gbif_genericname_added", "dwc_datasetid_added", "gbif_taxon_corrected", "dwc_scientificnameauthorship_added", "gbif_vernacularname_added", "gbif_canonicalname_added", "dwc_order_replaced", "dwc_taxonid_added", "dwc_par…		clypeaster		{"lat": 25.2883333, "lon": -82.8683333}		FALSE	FALSE	animalia | echinodermata | echinoidea | clypeasteroidea | clypeasteridae | clypeaster		1		tcwc	http://grbio.org/cool/dj6p-xxc3		animalia
69ddcb60-176f-4912-95d7-12946826809f			preservedspecimen		trigonocidaris albida	1084407	echinoidea	invertebrate zoology			j. henderson			north america		united states	usa		7ddf754f-d193-4cc9-b351-99906754a03b	10/10/1916	2021-04-18T11:29:37.741747+00:00	0.260869565						df961d3a7640ef4925c722b6357afe954da43952		trigonocidaridae		["geopoint_datum_missing", "rev_geocode_eez", "geopoint_low_precision", "dwc_taxonrank_added", "dwc_family_replaced", "gbif_reference_added", "gbif_canonicalname_added", "dwc_taxonomicstatus_added", "gbif_genericname_added", "dwc_datasetid_added", "dwc_scientificnameauthorship_replaced", "dwc_continent_added", "dwc_taxonid_added", "idigbio_isocountrycode_added", "gbif_taxon_corrected", "dwc_order…		trigonocidaris		{"lat": 24.47, "lon": -81.7}		FALSE	FALSE	animalia, echinodermata, echinoidea, temnopleuroida, temnopleuridae		1		usnm	http://biocol.org/urn:lsid:biocol.org:col:34871		animalia
d1299481-dcc3-431c-84b5-36593c86e6ab			preservedspecimen		lytechinus variegatus	345-echinodermata	echinoidea	invertebrate zoology			rothrock, e.			north america		united states	usa		7ddf754f-d193-4cc9-b351-99906754a03b	2001-04-23T00:00:00+00:00	2018-04-12T14:46:51.181868+00:00	0.188405797						423c5284df74a1d33300859430e40dac3ed49aab	4/23/2001	toxopneustidae		["geopoint_datum_missing", "rev_geocode_eez", "dwc_taxonrank_added", "dwc_multimedia_added", "gbif_reference_added", "gbif_canonicalname_added", "dwc_taxonomicstatus_added", "gbif_genericname_added", "dwc_datasetid_added", "dwc_scientificnameauthorship_replaced", "gbif_vernacularname_added", "dwc_parentnameusageid_added", "dwc_country_replaced", "dwc_taxonid_added", "idigbio_isocountrycode_added"…		lytechinus		{"lat": 25.1815833, "lon": -81.3967222}		FALSE	FALSE					uf			animalia
353abdcc-844d-4519-a63d-b4aad227ed87			preservedspecimen		stylocidaris affinis	e14134	echinoidea	invertebrate zoology			university of miami			north america		united states	usa		7ddf754f-d193-4cc9-b351-99906754a03b	9/17/1964	2021-04-18T11:29:37.741747+00:00	0.260869565						1ba111e74dfba0b27704f5c36d11fd283ce07777		cidaridae	g378	["geopoint_datum_missing", "rev_geocode_eez", "geopoint_low_precision", "dwc_taxonrank_added", "dwc_originalnameusageid_added", "gbif_vernacularname_added", "gbif_reference_added", "gbif_canonicalname_added", "dwc_taxonomicstatus_added", "gbif_genericname_added", "dwc_datasetid_added", "dwc_scientificnameauthorship_replaced", "dwc_continent_added", "dwc_taxonid_added", "idigbio_isocountrycode_add…		stylocidaris		{"lat": 24.5167, "lon": -81.2}		FALSE	FALSE	animalia, echinodermata, echinoidea, cidaroida, cidaridae		1		usnm	http://biocol.org/urn:lsid:biocol.org:col:34871		animalia
cd410513-e1a7-4e93-8781-b68967e7d933			preservedspecimen		Echinocyamus grandiporus	e20574	echinoidea	invertebrate zoology			university of miami			north america		united states	usa		7ddf754f-d193-4cc9-b351-99906754a03b	3/27/1971	2021-04-18T11:29:37.741747+00:00	0.275362319						fb2cfd8580ffdf2f356fde309689d0d32bc93105		echinocyamidae	g1301	["geopoint_datum_missing", "rev_geocode_eez", "geopoint_low_precision", "dwc_taxonrank_added", "gbif_reference_added", "gbif_canonicalname_added", "dwc_taxonomicstatus_added", "gbif_genericname_added", "dwc_datasetid_added", "dwc_scientificnameauthorship_replaced", "dwc_continent_added", "dwc_taxonid_added", "idigbio_isocountrycode_added", "gbif_taxon_corrected", "dwc_parentnameusageid_added", "d…		echinocyamus		{"lat": 24.95, "lon": -80.2333}		FALSE	FALSE	animalia, echinodermata, echinoidea, clypeasteroida, fibulariidae		1		usnm	http://biocol.org/urn:lsid:biocol.org:col:34871		animalia
d927f93b-8fb0-44eb-949b-80c00c579159			preservedspecimen		echinometra viridis	e12009	echinoidea	invertebrate zoology			j. henderson			north america		united states	usa		7ddf754f-d193-4cc9-b351-99906754a03b		2021-04-18T11:29:37.741747+00:00	0.231884058						f6d1bf8db7d7a8d4bebd5a91416f9a1e89d8d567		echinometridae		["geopoint_datum_missing", "rev_geocode_eez", "geopoint_low_precision", "dwc_taxonrank_added", "dwc_multimedia_added", "gbif_reference_added", "gbif_canonicalname_added", "dwc_taxonomicstatus_added", "gbif_genericname_added", "dwc_datasetid_added", "dwc_scientificnameauthorship_replaced", "dwc_continent_added", "dwc_taxonid_added", "idigbio_isocountrycode_added", "gbif_taxon_corrected", "dwc_orde…		echinometra		{"lat": 25.5, "lon": -80.18}		FALSE	FALSE	animalia, echinodermata, echinoidea, echinoida, echinometridae		5		usnm	http://biocol.org/urn:lsid:biocol.org:col:34871		animalia
4068c7e7-04e8-4447-8319-ce05ea8aebca			preservedspecimen		arbacia punctulata	e41038	echinoidea	invertebrate zoology			lgl ecological research associates/ environmental science and engineering for blm/ mms			north america		united states	usa		7ddf754f-d193-4cc9-b351-99906754a03b	8/20/1984	2021-04-18T11:29:37.741747+00:00	0.275362319						74b37664ca31b94e4b1530b49ee7e3e4ee6e9b3d		arbaciidae	4/iv-21-tds	["geopoint_datum_missing", "rev_geocode_eez", "dwc_taxonrank_added", "dwc_originalnameusageid_added", "gbif_vernacularname_added", "dwc_multimedia_added", "gbif_reference_added", "gbif_canonicalname_added", "dwc_taxonomicstatus_added", "gbif_genericname_added", "dwc_datasetid_added", "dwc_scientificnameauthorship_replaced", "dwc_continent_added", "dwc_taxonid_added", "idigbio_isocountrycode_added…		arbacia		{"lat": 25.2883, "lon": -82.8689}		FALSE	FALSE	animalia, echinodermata, echinoidea, arbacioida, arbaciidae		3		usnm	http://biocol.org/urn:lsid:biocol.org:col:34871		animalia
b0b28d27-b35d-4236-bc4d-6c117581f429			preservedspecimen		stylocidaris lineata	e14155	echinoidea	invertebrate zoology			university of miami			north america		united states	usa		7ddf754f-d193-4cc9-b351-99906754a03b	2/3/1968	2021-04-18T11:29:37.741747+00:00	0.289855072						886044cde26e55d540e7471e7e3cdea19e874eb0		cidaridae	g975	["geopoint_datum_missing", "rev_geocode_eez", "geopoint_low_precision", "dwc_taxonrank_added", "gbif_reference_added", "gbif_canonicalname_added", "dwc_taxonomicstatus_added", "gbif_genericname_added", "dwc_datasetid_added", "dwc_scientificnameauthorship_replaced", "dwc_continent_added", "dwc_taxonid_added", "idigbio_isocountrycode_added", "gbif_taxon_corrected", "dwc_parentnameusageid_added"]		stylocidaris		{"lat": 24.45, "lon": -81.25}		FALSE	FALSE	animalia, echinodermata, echinoidea, cidaroida, cidaridae		1		usnm	http://biocol.org/urn:lsid:biocol.org:col:34871		animalia
943c1c8b-e939-43c3-b330-36eddf313419			preservedspecimen		coelopleurus floridanus	e14908	echinoidea	invertebrate zoology			u.s. fish and wildlife service			north america		united states	usa		7ddf754f-d193-4cc9-b351-99906754a03b	7/18/1955	2021-04-18T11:29:37.741747+00:00	0.289855072						777d413e51c4d0701c83561b8f0c22b7a6e57f25		arbaciidae		["geopoint_datum_missing", "rev_geocode_eez", "geopoint_low_precision", "dwc_taxonrank_added", "gbif_reference_added", "gbif_canonicalname_added", "dwc_taxonomicstatus_added", "gbif_genericname_added", "dwc_datasetid_added", "dwc_scientificnameauthorship_replaced", "dwc_continent_added", "dwc_taxonid_added", "idigbio_isocountrycode_added", "gbif_taxon_corrected", "dwc_parentnameusageid_added"]		coelopleurus		{"lat": 24.48, "lon": -81.83}		FALSE	FALSE	animalia, echinodermata, echinoidea, arbacioida, arbaciidae		2		usnm	http://biocol.org/urn:lsid:biocol.org:col:34871		animalia
6f8f2b52-d6ab-4489-8053-99cbb27ea1f2			preservedspecimen		eucidaris tribuloides	e36360	echinoidea	invertebrate zoology			kier & sohl			north america		united states	usa		7ddf754f-d193-4cc9-b351-99906754a03b		2021-04-18T11:29:37.741747+00:00	0.231884058						b0f5599c7da5dbe5103156e2fe51599c8f725312		cidaridae		["geopoint_datum_missing", "rev_geocode_eez", "dwc_taxonrank_added", "dwc_multimedia_added", "gbif_reference_added", "gbif_canonicalname_added", "dwc_taxonomicstatus_added", "gbif_genericname_added", "dwc_datasetid_added", "dwc_originalnameusageid_added", "dwc_scientificnameauthorship_replaced", "dwc_continent_added", "dwc_taxonid_added", "idigbio_isocountrycode_added", "gbif_vernacularname_added…		eucidaris		{"lat": 24.6858, "lon": -81.0917}		FALSE	FALSE	animalia, echinodermata, echinoidea, cidaroida, cidaridae		11		usnm	http://biocol.org/urn:lsid:biocol.org:col:34871		animalia
bd4bd3c3-0ec4-48ae-a468-c1f5b9e5b246			preservedspecimen		lytechinus variegatus	8411	echinoidea	invertebrate zoology			united states fish commission			north america		united states	usa		7ddf754f-d193-4cc9-b351-99906754a03b	1884-04-15	2018-04-12T14:40:34.943694+00:00	0.202898551						a4768ef9b579f8941f02c81dfcc69fce54da6387		toxopneustidae		["geopoint_datum_missing", "rev_geocode_eez", "geopoint_low_precision", "dwc_taxonrank_added", "dwc_originalnameusageid_added", "gbif_vernacularname_added", "dwc_multimedia_added", "gbif_reference_added", "gbif_canonicalname_added", "dwc_taxonomicstatus_added", "gbif_genericname_added", "dwc_datasetid_added", "dwc_scientificnameauthorship_replaced", "dwc_continent_added", "dwc_taxonid_added", "id…		lytechinus		{"lat": 24.55, "lon": -81.75}		FALSE	FALSE	animalia, echinodermata, echinoidea, temnopleuroida, toxopneustidae		1		usnm	http://biocol.org/urn:lsid:biocol.org:col:34871		animalia
8be85f2a-7011-47ba-ac91-0204a2cb912a			preservedspecimen		lytechinus variegatus	4472	echinoidea	invertebrate zoology						north america		united states	usa		7ddf754f-d193-4cc9-b351-99906754a03b	1880-05-12	2018-04-12T14:40:34.943694+00:00	0.188405797						7e1c5b1dec0dd2cb8d27ac5fbe133f31f7cfea4d		toxopneustidae		["geopoint_datum_missing", "rev_geocode_eez", "geopoint_low_precision", "dwc_taxonrank_added", "dwc_multimedia_added", "gbif_reference_added", "gbif_canonicalname_added", "gbif_genericname_added", "dwc_datasetid_added", "dwc_scientificnameauthorship_replaced", "dwc_continent_added", "dwc_parentnameusageid_added", "dwc_taxonid_added", "idigbio_isocountrycode_added", "gbif_vernacularname_added", "g…		lytechinus		{"lat": 24.67, "lon": -81.58}		FALSE	FALSE	animalia, echinodermata, echinoidea, temnopleuroida, toxopneustidae		1		usnm	http://biocol.org/urn:lsid:biocol.org:col:34871		animalia
33505927-6a06-4d80-9649-0b3263283f99			preservedspecimen		Encope michelini	e36391	echinoidea	invertebrate zoology			p. kier			north america		united states	usa		7ddf754f-d193-4cc9-b351-99906754a03b		2021-04-18T11:29:37.741747+00:00	0.260869565						928e10eb6dc4582107b1075f4a688950cc8dc969		mellitidae		["geopoint_datum_missing", "rev_geocode_eez", "dwc_taxonrank_added", "gbif_reference_added", "gbif_canonicalname_added", "dwc_taxonomicstatus_added", "gbif_genericname_added", "dwc_datasetid_added", "dwc_scientificnameauthorship_replaced", "dwc_continent_added", "dwc_taxonid_added", "idigbio_isocountrycode_added", "gbif_vernacularname_added", "gbif_taxon_corrected", "dwc_parentnameusageid_added"]		encope		{"lat": 24.6517, "lon": -81.085}		FALSE	FALSE	animalia, echinodermata, echinoidea, clypeasteroida, mellitidae		19		usnm	http://biocol.org/urn:lsid:biocol.org:col:34871		animalia
2f5498b2-0bb0-4057-a8e0-2f045bb62d09			preservedspecimen		arbacia punctulata	e38999	echinoidea	invertebrate zoology			j. miller			north america		united states	usa		7ddf754f-d193-4cc9-b351-99906754a03b	5/8/1985	2018-04-12T14:40:34.943694+00:00	0.260869565						2f4c33f447cafd5e4a7008b51ab5f8b1dbdfc46b		arbaciidae		["geopoint_datum_missing", "rev_geocode_eez", "dwc_taxonrank_added", "dwc_originalnameusageid_added", "gbif_vernacularname_added", "dwc_multimedia_added", "gbif_reference_added", "gbif_canonicalname_added", "dwc_taxonomicstatus_added", "gbif_genericname_added", "dwc_datasetid_added", "dwc_scientificnameauthorship_replaced", "dwc_continent_added", "dwc_taxonid_added", "idigbio_isocountrycode_added…		arbacia		{"lat": 24.5383, "lon": -81.4017}		FALSE	FALSE	animalia, echinodermata, echinoidea, arbacioida, arbaciidae		1		usnm	http://biocol.org/urn:lsid:biocol.org:col:34871		animalia
e67edbd5-ed89-48cc-97bf-9b2ac42c5de2			preservedspecimen		Clypeaster rosaceus	38175	echinoidea	invertebrate zoology			j. henderson			north america		united states	usa		7ddf754f-d193-4cc9-b351-99906754a03b	10/10/1911	2021-04-18T11:29:37.741747+00:00	0.246376812						7382ff090d8757d152f332451a951cb1bcbe47f2		clypeasteridae		["geopoint_datum_missing", "rev_geocode_eez", "geopoint_low_precision", "dwc_taxonrank_added", "dwc_originalnameusageid_added", "gbif_vernacularname_added", "dwc_multimedia_added", "gbif_reference_added", "gbif_canonicalname_added", "dwc_taxonomicstatus_added", "gbif_genericname_added", "dwc_datasetid_added", "dwc_scientificnameauthorship_replaced", "dwc_continent_added", "dwc_taxonid_added", "id…		clypeaster		{"lat": 24.63, "lon": -82.92}		FALSE	FALSE	animalia, echinodermata, echinoidea, clypeasteroida, clypeasteridae		1		usnm	http://biocol.org/urn:lsid:biocol.org:col:34871		animalia
de3b5850-82b9-494c-b0dc-eb82164c6830			preservedspecimen		Clypeaster chesheri	4358-echinodermata	echinoidea	invertebrate zoology			snelson; others			north america		united states	usa	monroe county	7ddf754f-d193-4cc9-b351-99906754a03b	1999-05-07T00:00:00+00:00	2018-09-07T15:21:39.551795+00:00	0.231884058						aeb4cf7e8f37c7640bee970d56595220c3fd61e7	5/7/1999	clypeasteridae		["geopoint_datum_missing", "rev_geocode_eez", "dwc_taxonrank_added", "dwc_multimedia_added", "gbif_reference_added", "gbif_canonicalname_added", "dwc_taxonomicstatus_added", "gbif_genericname_added", "dwc_datasetid_added", "dwc_scientificnameauthorship_replaced", "dwc_parentnameusageid_added", "dwc_country_replaced", "dwc_taxonid_added", "idigbio_isocountrycode_added", "gbif_taxon_corrected"]		clypeaster		{"lat": 24.4194444, "lon": -82.8533333}		FALSE	FALSE					uf			animalia
133a6b65-56df-4e38-bac1-b00c4da3a7fd			preservedspecimen		lytechinus variegatus	e40446	echinoidea	invertebrate zoology			continental shelf associates for blm/ mms			north america		united states	usa		7ddf754f-d193-4cc9-b351-99906754a03b	4/27/1981	2018-04-12T14:40:34.943694+00:00	0.246376812						306de86e782a5e6c94569da026d58c289357d4e8		toxopneustidae	1/iv-19-tds	["geopoint_datum_missing", "rev_geocode_eez", "geopoint_low_precision", "dwc_taxonrank_added", "gbif_vernacularname_added", "dwc_multimedia_added", "gbif_reference_added", "gbif_canonicalname_added", "dwc_taxonomicstatus_added", "gbif_genericname_added", "dwc_datasetid_added", "dwc_scientificnameauthorship_replaced", "dwc_continent_added", "dwc_parentnameusageid_added", "dwc_taxonid_added", "idig…		lytechinus		{"lat": 25.2894, "lon": -82.15}		FALSE	FALSE	animalia, echinodermata, echinoidea, temnopleuroida, toxopneustidae		1		usnm	http://biocol.org/urn:lsid:biocol.org:col:34871		animalia
cbc464a8-8745-4773-af82-9dca32d8dfcb			preservedspecimen		echinometra viridis	18194-echinodermata	echinoidea	invertebrate zoology			moroz, leonid; paulay, gustav; uyeno, daisuke			north america		united states	usa	monroe county	7ddf754f-d193-4cc9-b351-99906754a03b	2015-04-10T00:00:00+00:00	2020-10-14T13:20:09.878952+00:00	0.231884058						f3c56acef360687a23b3ca903665ab06721e7a4f	4/10/2015	echinometridae		["rev_geocode_eez", "geopoint_low_precision", "dwc_taxonrank_added", "gbif_reference_added", "gbif_canonicalname_added", "dwc_taxonomicstatus_added", "gbif_genericname_added", "dwc_datasetid_added", "dwc_scientificnameauthorship_replaced", "dwc_multimedia_added", "dwc_country_replaced", "dwc_taxonid_added", "idigbio_isocountrycode_added", "gbif_taxon_corrected", "dwc_parentnameusageid_added"]		echinometra		{"lat": 24.9, "lon": -80.64}		FALSE	FALSE					uf			animalia
2d413dba-16f2-4528-bd8d-38bed424a714			preservedspecimen		Clypeaster rosaceus	e39052	echinoidea	invertebrate zoology			continental shelf associates for blm/ mms			north america		united states	usa		7ddf754f-d193-4cc9-b351-99906754a03b	6/4/1983	2021-04-18T11:29:37.741747+00:00	0.275362319						217043c781a14a79aea400ee7d64debc507758cb		clypeasteridae	3/iii-52-tds	["geopoint_datum_missing", "rev_geocode_eez", "dwc_taxonrank_added", "gbif_vernacularname_added", "dwc_multimedia_added", "gbif_reference_added", "gbif_canonicalname_added", "dwc_taxonomicstatus_added", "gbif_genericname_added", "dwc_datasetid_added", "dwc_scientificnameauthorship_replaced", "dwc_continent_added", "dwc_parentnameusageid_added", "dwc_taxonid_added", "idigbio_isocountrycode_added",…		clypeaster		{"lat": 25.2967, "lon": -81.6633}		FALSE	FALSE	animalia, echinodermata, echinoidea, clypeasteroida, clypeasteridae		3		usnm	http://biocol.org/urn:lsid:biocol.org:col:34871		animalia
8ac27970-badb-4777-b326-326b393d9782			preservedspecimen		ophiura carnea skoogi	e49427	ophiuroidea	invertebrate zoology			j. henderson			north america		united states	usa		7ddf754f-d193-4cc9-b351-99906754a03b	10/9/1916	2021-04-18T11:29:37.741747+00:00	0.246376812						1c1e45c0f17067a62e3df54f3f71c710780bb661		ophiuridae		["geopoint_datum_missing", "rev_geocode_eez", "geopoint_low_precision", "dwc_taxonrank_added", "dwc_originalnameusageid_added", "dwc_specificepithet_replaced", "gbif_reference_added", "gbif_canonicalname_added", "dwc_taxonomicstatus_added", "gbif_genericname_added", "dwc_datasetid_added", "dwc_continent_added", "dwc_infraspecificepithet_added", "dwc_taxonid_added", "idigbio_isocountrycode_added",…		ophiura		{"lat": 24.45, "lon": -81.92}		FALSE	FALSE	animalia, echinodermata, ophiuroidea, ophiurida, ophiuridae		4	skoogi	usnm	http://biocol.org/urn:lsid:biocol.org:col:34871		animalia
ac0800bb-8cbc-49cc-8b65-c8c3581113eb			preservedspecimen		Encope michelini	e39074	echinoidea	invertebrate zoology			continental shelf associates for blm/ mms			north america		united states	usa		7ddf754f-d193-4cc9-b351-99906754a03b	12/8/1982	2021-04-18T11:29:37.741747+00:00	0.289855072						ce7379aa43096b8884973263b2085ff91205bab7		mellitidae	3/ii-51-tds	["geopoint_datum_missing", "rev_geocode_eez", "geopoint_low_precision", "dwc_taxonrank_added", "gbif_vernacularname_added", "gbif_reference_added", "gbif_canonicalname_added", "dwc_taxonomicstatus_added", "gbif_genericname_added", "dwc_datasetid_added", "dwc_scientificnameauthorship_replaced", "dwc_continent_added", "dwc_parentnameusageid_added", "dwc_taxonid_added", "idigbio_isocountrycode_added…		encope		{"lat": 25.2944, "lon": -81.8}		FALSE	FALSE	animalia, echinodermata, echinoidea, clypeasteroida, mellitidae		20		usnm	http://biocol.org/urn:lsid:biocol.org:col:34871		animalia
2b926a3d-c205-469d-9b07-17fe529b551a			preservedspecimen		Clypeaster rosaceus	e25322	echinoidea	invertebrate zoology			w. schmitt			north america		united states	usa		7ddf754f-d193-4cc9-b351-99906754a03b	8/21/1924	2018-04-12T14:40:34.943694+00:00	0.217391304						efa0bc00d9aafc6c0824923f93d7fa23287bc10b		clypeasteridae		["geopoint_datum_missing", "rev_geocode_eez", "geopoint_low_precision", "dwc_taxonrank_added", "dwc_originalnameusageid_added", "dwc_multimedia_added", "gbif_reference_added", "gbif_canonicalname_added", "gbif_genericname_added", "dwc_datasetid_added", "dwc_scientificnameauthorship_replaced", "dwc_continent_added", "dwc_taxonid_added", "idigbio_isocountrycode_added", "gbif_vernacularname_added", …		clypeaster		{"lat": 24.67, "lon": -81.58}		FALSE	FALSE	animalia, echinodermata, echinoidea, clypeasteroida, clypeasteridae		1		usnm	http://biocol.org/urn:lsid:biocol.org:col:34871		animalia
7ffdd77b-0df5-4844-94e1-baa765fcef47			preservedspecimen		arbacia punctulata	e20464	echinoidea	invertebrate zoology			university of miami			north america		united states	usa		7ddf754f-d193-4cc9-b351-99906754a03b	4/27/1969	2021-04-18T11:29:37.741747+00:00	0.260869565						f947372cc489669fdbbdf3902cab5ed51ef41b5e		arbaciidae	g1088	["geopoint_datum_missing", "rev_geocode_eez", "dwc_taxonrank_added", "dwc_originalnameusageid_added", "gbif_vernacularname_added", "dwc_multimedia_added", "gbif_reference_added", "gbif_canonicalname_added", "dwc_taxonomicstatus_added", "gbif_genericname_added", "dwc_datasetid_added", "dwc_scientificnameauthorship_replaced", "dwc_continent_added", "dwc_taxonid_added", "idigbio_isocountrycode_added…		arbacia		{"lat": 24.425, "lon": -82.725}		FALSE	FALSE	animalia, echinodermata, echinoidea, arbacioida, arbaciidae		2		usnm	http://biocol.org/urn:lsid:biocol.org:col:34871		animalia
2a4bd0e1-130e-442e-8d57-3d4654b15aaa			preservedspecimen		stylocidaris affinis	e14132	echinoidea	invertebrate zoology			university of miami			north america		united states	usa		7ddf754f-d193-4cc9-b351-99906754a03b	4/12/1965	2021-04-18T11:29:37.741747+00:00	0.275362319						5dcb1fa44640bd725ddfa7f0ad4a49b45effda47		cidaridae	g565	["geopoint_datum_missing", "rev_geocode_eez", "dwc_taxonrank_added", "dwc_originalnameusageid_added", "gbif_vernacularname_added", "gbif_reference_added", "gbif_canonicalname_added", "dwc_taxonomicstatus_added", "gbif_genericname_added", "dwc_datasetid_added", "dwc_scientificnameauthorship_replaced", "dwc_continent_added", "dwc_taxonid_added", "idigbio_isocountrycode_added", "gbif_taxon_corrected…		stylocidaris		{"lat": 24.4333, "lon": -82.9667}		FALSE	FALSE	animalia, echinodermata, echinoidea, cidaroida, cidaridae		1		usnm	http://biocol.org/urn:lsid:biocol.org:col:34871		animalia
fb761fef-fc6e-450c-b926-8f3c3c763f9a			preservedspecimen		Plethotaenia spatangoides	e14429	echinoidea	invertebrate zoology			university of miami			north america		united states	usa		7ddf754f-d193-4cc9-b351-99906754a03b	9/17/1964	2021-04-18T11:29:37.741747+00:00	0.260869565						7a058590e21cfcc3108a061f47cf7ef9c54fa2c4		spatangidae	g378	["geopoint_datum_missing", "rev_geocode_eez", "geopoint_low_precision", "dwc_taxonrank_added", "dwc_family_replaced", "gbif_reference_added", "gbif_canonicalname_added", "dwc_taxonomicstatus_added", "gbif_genericname_added", "dwc_datasetid_added", "dwc_originalnameusageid_added", "dwc_scientificnameauthorship_replaced", "dwc_continent_added", "dwc_taxonid_added", "idigbio_isocountrycode_added", "…		plethotaenia		{"lat": 24.5167, "lon": -81.2}		FALSE	FALSE	animalia, echinodermata, echinoidea, spatangoida, brissidae		1		usnm	http://biocol.org/urn:lsid:biocol.org:col:34871		animalia
69f75558-6e91-4fa0-bee1-b5dacb3dc483			preservedspecimen		lytechinus variegatus	e39009	echinoidea	invertebrate zoology			j. miller			north america		united states	usa		7ddf754f-d193-4cc9-b351-99906754a03b	5/10/1985	2018-04-12T14:40:34.943694+00:00	0.231884058						9a79637ea5e0273505b6f2e050863bf2109da761		toxopneustidae		["geopoint_datum_missing", "rev_geocode_eez", "geopoint_low_precision", "dwc_taxonrank_added", "dwc_originalnameusageid_added", "gbif_vernacularname_added", "dwc_multimedia_added", "gbif_reference_added", "gbif_canonicalname_added", "dwc_taxonomicstatus_added", "gbif_genericname_added", "dwc_datasetid_added", "dwc_scientificnameauthorship_replaced", "dwc_continent_added", "dwc_taxonid_added", "id…		lytechinus		{"lat": 24.54, "lon": -81.4317}		FALSE	FALSE	animalia, echinodermata, echinoidea, temnopleuroida, toxopneustidae		1		usnm	http://biocol.org/urn:lsid:biocol.org:col:34871		animalia
fa06641a-4d7a-41a5-8e08-38a10f33316a			preservedspecimen		Leodia sexiesperforata	e36714	echinoidea	invertebrate zoology			p. kier & sohl			north america		united states	usa		7ddf754f-d193-4cc9-b351-99906754a03b		2021-04-18T11:29:37.741747+00:00	0.231884058						0b01177437abfc8a325bd3ebb75de27d31e167e1		mellitidae		["geopoint_datum_missing", "rev_geocode_eez", "geopoint_low_precision", "dwc_taxonrank_added", "gbif_reference_added", "gbif_canonicalname_added", "dwc_taxonomicstatus_added", "gbif_genericname_added", "dwc_datasetid_added", "dwc_originalnameusageid_added", "dwc_scientificnameauthorship_replaced", "dwc_continent_added", "dwc_taxonid_added", "idigbio_isocountrycode_added", "gbif_vernacularname_add…		leodia		{"lat": 24.6767, "lon": -81.19}		FALSE	FALSE	animalia, echinodermata, echinoidea, clypeasteroida, mellitidae		3		usnm	http://biocol.org/urn:lsid:biocol.org:col:34871		animalia
4c39c8e6-c25c-4e74-99d1-15aa43bc7bcb			preservedspecimen		Clypeaster subdepressus	e40456	echinoidea	invertebrate zoology			lgl ecological research associates, inc and environmental science and engineering, inc. for blm/ mms			north america		united states	usa		7ddf754f-d193-4cc9-b351-99906754a03b	8/15/1984	2021-04-18T11:29:37.741747+00:00	0.275362319						8f3435509aa88a3f2c757a9051cb0085907e0238		clypeasteridae	4/iv-52-tds	["geopoint_datum_missing", "rev_geocode_eez", "dwc_taxonrank_added", "dwc_originalnameusageid_added", "gbif_vernacularname_added", "dwc_multimedia_added", "gbif_reference_added", "gbif_canonicalname_added", "dwc_taxonomicstatus_added", "gbif_genericname_added", "dwc_datasetid_added", "dwc_scientificnameauthorship_replaced", "dwc_continent_added", "dwc_taxonid_added", "idigbio_isocountrycode_added…		clypeaster		{"lat": 25.2922, "lon": -81.6636}		FALSE	FALSE	animalia, echinodermata, echinoidea, clypeasteroida, clypeasteridae		2		usnm	http://biocol.org/urn:lsid:biocol.org:col:34871		animalia
68f314d0-314a-4fbb-916a-78dc6c26916e			preservedspecimen		stylocidaris affinis	e14126	echinoidea	invertebrate zoology			university of miami			north america		united states	usa		7ddf754f-d193-4cc9-b351-99906754a03b	4/15/1965	2021-04-18T11:29:37.741747+00:00	0.275362319						7b7cddab836a77dd0845d2f872908972d3d571fb		cidaridae	g598	["geopoint_datum_missing", "rev_geocode_eez", "dwc_taxonrank_added", "dwc_originalnameusageid_added", "gbif_vernacularname_added", "gbif_reference_added", "gbif_canonicalname_added", "dwc_taxonomicstatus_added", "gbif_genericname_added", "dwc_datasetid_added", "dwc_scientificnameauthorship_replaced", "dwc_continent_added", "dwc_taxonid_added", "idigbio_isocountrycode_added", "gbif_taxon_corrected…		stylocidaris		{"lat": 24.7833, "lon": -80.4333}		FALSE	FALSE	animalia, echinodermata, echinoidea, cidaroida, cidaridae		1		usnm	http://biocol.org/urn:lsid:biocol.org:col:34871		animalia
d047eccb-1a5f-4f1f-bf26-916f446e745f			preservedspecimen		arbacia punctulata	39396	echinoidea	invertebrate zoology			j. henderson			north america		united states	usa		7ddf754f-d193-4cc9-b351-99906754a03b		2021-04-18T11:29:37.741747+00:00	0.217391304						9462c719e3dec3dfc94c857b81086e78a8ec256b		arbaciidae		["geopoint_datum_missing", "rev_geocode_eez", "geopoint_low_precision", "dwc_taxonrank_added", "dwc_originalnameusageid_added", "gbif_vernacularname_added", "dwc_multimedia_added", "gbif_reference_added", "gbif_canonicalname_added", "dwc_taxonomicstatus_added", "gbif_genericname_added", "dwc_datasetid_added", "dwc_scientificnameauthorship_replaced", "dwc_continent_added", "dwc_taxonid_added", "id…		arbacia		{"lat": 25.5, "lon": -80.18}		FALSE	FALSE	animalia, echinodermata, echinoidea, arbacioida, arbaciidae		3		usnm	http://biocol.org/urn:lsid:biocol.org:col:34871		animalia
b4c3e2e0-1e72-4d60-9122-20b17bce4074			preservedspecimen		lytechinus variegatus	e41051	echinoidea	invertebrate zoology			lgl ecological research associates/ environmental science and engineering for blm/ mms			north america		united states	usa		7ddf754f-d193-4cc9-b351-99906754a03b	5/12/1984	2021-04-18T11:29:37.741747+00:00	0.260869565						8ae3b16005632bd78aa93c8f94c7f02fe64a98d3		toxopneustidae	4/iii-51-tds	["geopoint_datum_missing", "rev_geocode_eez", "dwc_taxonrank_added", "dwc_originalnameusageid_added", "gbif_vernacularname_added", "dwc_multimedia_added", "gbif_reference_added", "gbif_canonicalname_added", "dwc_taxonomicstatus_added", "gbif_genericname_added", "dwc_datasetid_added", "dwc_scientificnameauthorship_replaced", "dwc_continent_added", "dwc_taxonid_added", "idigbio_isocountrycode_added…		lytechinus		{"lat": 25.2903, "lon": -81.8003}		FALSE	FALSE	animalia, echinodermata, echinoidea, temnopleuroida, toxopneustidae		1		usnm	http://biocol.org/urn:lsid:biocol.org:col:34871		animalia
7c7750a2-4135-4a42-b4e8-718d7726adb4			preservedspecimen		cidaris abyssicola	39534	echinoidea	invertebrate zoology			j. henderson			north america		united states	usa		7ddf754f-d193-4cc9-b351-99906754a03b	10/10/1916	2021-04-18T11:29:37.741747+00:00	0.246376812						4ab5220011323e4914628b9a1c123c9cf1601e46		cidaridae		["geopoint_datum_missing", "geopoint_low_precision", "dwc_taxonrank_added", "dwc_originalnameusageid_added", "dwc_multimedia_added", "gbif_reference_added", "gbif_canonicalname_added", "dwc_taxonomicstatus_added", "gbif_genericname_added", "dwc_datasetid_added", "dwc_scientificnameauthorship_replaced", "dwc_continent_added", "dwc_taxonid_added", "idigbio_isocountrycode_added", "gbif_taxon_correct…		cidaris		{"lat": 24.55, "lon": -81.77}		FALSE	FALSE	animalia, echinodermata, echinoidea, cidaroida, cidaridae		1		usnm	http://biocol.org/urn:lsid:biocol.org:col:34871		animalia
3052dcf8-5db1-473a-b1ba-ba5bfc25bb23			preservedspecimen		trigonocidaris albida	e12200	echinoidea	invertebrate zoology			university of miami			north america		united states	usa		7ddf754f-d193-4cc9-b351-99906754a03b	1/22/1964	2021-04-18T11:29:37.741747+00:00	0.289855072						1e5493ff7f193ce3b18f5ff567ebdc6723369c90		trigonocidaridae	g220	["geopoint_datum_missing", "rev_geocode_eez", "dwc_taxonrank_added", "dwc_family_replaced", "gbif_reference_added", "gbif_canonicalname_added", "dwc_taxonomicstatus_added", "gbif_genericname_added", "dwc_datasetid_added", "dwc_scientificnameauthorship_replaced", "dwc_continent_added", "dwc_taxonid_added", "idigbio_isocountrycode_added", "gbif_taxon_corrected", "dwc_order_replaced", "dwc_parentnam…		trigonocidaris		{"lat": 24.4167, "lon": -80.5583}		FALSE	FALSE	animalia, echinodermata, echinoidea, temnopleuroida, temnopleuridae		1		usnm	http://biocol.org/urn:lsid:biocol.org:col:34871		animalia
731e354d-3ac0-458b-8df5-40a1a3e18860			preservedspecimen		Clypeaster subdepressus	e33034	echinoidea	invertebrate zoology			continental shelf associates for blm/ mms					united states	usa		7ddf754f-d193-4cc9-b351-99906754a03b	11/18/1980	2018-04-12T14:40:34.943694+00:00	0.260869565						6d29167ab962fdc11c8c73946687bcb93f2487bf		clypeasteridae	1/iii-21c	["geopoint_datum_missing", "rev_geocode_eez", "dwc_taxonrank_added", "dwc_originalnameusageid_added", "gbif_vernacularname_added", "dwc_multimedia_added", "gbif_reference_added", "gbif_canonicalname_added", "dwc_taxonomicstatus_added", "gbif_genericname_added", "dwc_datasetid_added", "dwc_scientificnameauthorship_replaced", "dwc_taxonid_added", "idigbio_isocountrycode_added", "gbif_taxon_correcte…		clypeaster		{"lat": 25.2878, "lon": -82.8694}		FALSE	FALSE	animalia, echinodermata, echinoidea, clypeasteroida, clypeasteridae		1		usnm	http://biocol.org/urn:lsid:biocol.org:col:34871		animalia
ad4c5621-fc74-4fe7-a69d-829d42892676			preservedspecimen		echinometra lucunter	e36314	echinoidea	invertebrate zoology			p. kier			north america		united states	usa		7ddf754f-d193-4cc9-b351-99906754a03b		2021-04-18T11:29:37.741747+00:00	0.202898551						840fc67d731d8a599204c08df760a7b2aee363fe		echinometridae		["geopoint_datum_missing", "rev_geocode_eez", "geopoint_low_precision", "dwc_taxonrank_added", "dwc_multimedia_added", "gbif_reference_added", "gbif_canonicalname_added", "dwc_taxonomicstatus_added", "gbif_genericname_added", "dwc_datasetid_added", "dwc_originalnameusageid_added", "dwc_scientificnameauthorship_replaced", "dwc_continent_added", "dwc_taxonid_added", "idigbio_isocountrycode_added", …		echinometra		{"lat": 25.02, "lon": -80.37}		FALSE	FALSE	animalia, echinodermata, echinoidea, echinoida, echinometridae		3		usnm	http://biocol.org/urn:lsid:biocol.org:col:34871		animalia
dd0ffa27-9dc2-47f3-9e03-2384c1855803			preservedspecimen		Brissopsis luzonica	e20444	echinoidea	invertebrate zoology			university of miami			north america		united states	usa		7ddf754f-d193-4cc9-b351-99906754a03b	7/11/1967	2021-04-18T11:29:37.741747+00:00	0.260869565						4a22e1400ce17d21d459167b91b9c1467058bec6		brissidae	g844	["geopoint_datum_missing", "rev_geocode_eez", "dwc_taxonrank_added", "dwc_originalnameusageid_added", "gbif_vernacularname_added", "dwc_specificepithet_replaced", "gbif_reference_added", "gbif_canonicalname_added", "dwc_taxonomicstatus_added", "gbif_genericname_added", "dwc_datasetid_added", "dwc_continent_added", "dwc_scientificnameauthorship_added", "dwc_taxonid_added", "idigbio_isocountrycode_…		brissopsis		{"lat": 24.6667, "lon": -80.5833}		FALSE	FALSE	animalia, echinodermata, echinoidea, spatangoida, brissidae		2		usnm	http://biocol.org/urn:lsid:biocol.org:col:34871		animalia
c74ffc62-8b4e-4cf6-90d8-11762815d85f			preservedspecimen		cidaris abyssicola	e12027	echinoidea	invertebrate zoology			j. henderson			north america		united states	usa		7ddf754f-d193-4cc9-b351-99906754a03b	10/9/1916	2021-04-18T11:29:37.741747+00:00	0.260869565						2b378dc9de8b94f16e0160ac1ec3e70f88013b86		cidaridae		["geopoint_datum_missing", "rev_geocode_eez", "geopoint_low_precision", "dwc_taxonrank_added", "dwc_originalnameusageid_added", "dwc_multimedia_added", "gbif_reference_added", "gbif_canonicalname_added", "dwc_taxonomicstatus_added", "gbif_genericname_added", "dwc_datasetid_added", "dwc_scientificnameauthorship_replaced", "dwc_continent_added", "dwc_taxonid_added", "idigbio_isocountrycode_added", …		cidaris		{"lat": 24.45, "lon": -81.92}		FALSE	FALSE	animalia, echinodermata, echinoidea, cidaroida, cidaridae		9		usnm	http://biocol.org/urn:lsid:biocol.org:col:34871		animalia
0fa8854b-460e-426a-9290-0eba2ebdfa8f			preservedspecimen		lytechinus variegatus	3-1721	echinoidea	marine invertebrates											7ddf754f-d193-4cc9-b351-99906754a03b	1979-07-10T00:00:00+00:00	2017-01-08T07:51:32.400670+00:00	0.188405797						b4c946e7847438c25394c629d41ccb4d005003c6	1979-07	toxopneustidae		["geopoint_datum_error", "rev_geocode_eez", "geopoint_low_precision", "dwc_originalnameusageid_added", "dwc_multimedia_added", "gbif_reference_added", "dwc_taxonrank_replaced", "dwc_taxonomicstatus_added", "gbif_genericname_added", "dwc_datasetid_added", "gbif_taxon_corrected", "dwc_scientificnameauthorship_added", "gbif_vernacularname_added", "gbif_canonicalname_added", "dwc_order_replaced", "dw…		lytechinus		{"lat": 24.5, "lon": -81.3333333}		FALSE	FALSE	animalia | echinodermata | echinoidea | temnopleuroida | toxopneustidae | lytechinus		1		tcwc	http://grbio.org/cool/dj6p-xxc3		animalia
11daa211-12fc-4abd-a134-7aec57d1b8ba			fossilspecimen		lytechinus variegatus	30589	echinoidea	ip			burgess, george			north america		united states	usa		7ddf754f-d193-4cc9-b351-99906754a03b	1989-05-21T00:00:00+00:00	2020-10-14T13:20:05.668229+00:00	0.217391304			recent		quaternary	dc9d122d5b5c413001916a8dc4c8fd40c265582b	5/21/1989	toxopneustidae		["geopoint_datum_missing", "rev_geocode_eez", "dwc_taxonrank_added", "gbif_reference_added", "dwc_scientificnameauthorship_added", "gbif_canonicalname_added", "dwc_taxonomicstatus_added", "gbif_genericname_added", "dwc_datasetid_added", "dwc_parentnameusageid_added", "dwc_taxonid_added", "idigbio_isocountrycode_added", "dwc_multimedia_added", "gbif_vernacularname_added", "gbif_taxon_corrected", "…		lytechinus		{"lat": 24.6966, "lon": -82.1372}		FALSE	FALSE					uf			animalia
5dc9cf74-e2ab-481f-abc2-e25bd85ba160			fossilspecimen			68793	echinoidea	ip			burgess, george			north america		united states	usa			1992-09-25T00:00:00+00:00	2020-10-14T13:20:05.668229+00:00	0.31884058			recent		quaternary	8a983219564eb113a9ece20dd3141b5b9c0f77a6	9/25/1992	cidaridae	ghb92-14	["geopoint_datum_missing", "rev_geocode_eez", "idigbio_isocountrycode_added"]				{"lat": 24.323, "lon": -82.322}		FALSE	FALSE					uf			animalia
a2b6068c-e207-42c3-9865-658bb15549dd			preservedspecimen		diadema antillarum	e39033	echinoidea	invertebrate zoology			j. miller			north america		united states	usa		7ddf754f-d193-4cc9-b351-99906754a03b	8/13/1986	2021-04-18T11:29:37.741747+00:00	0.275362319						5d98243505783aa445521a4165fdc1eb19325c5d		diadematidae		["geopoint_datum_missing", "rev_geocode_eez", "dwc_taxonrank_added", "gbif_vernacularname_added", "dwc_multimedia_added", "gbif_reference_added", "gbif_canonicalname_added", "dwc_taxonomicstatus_added", "gbif_genericname_added", "dwc_datasetid_added", "dwc_scientificnameauthorship_replaced", "dwc_continent_added", "dwc_taxonid_added", "idigbio_isocountrycode_added", "gbif_taxon_corrected", "dwc_p…		diadema		{"lat": 24.545, "lon": -81.4017}		FALSE	FALSE	animalia, echinodermata, echinoidea, diadematoida, diadematidae		1		usnm	http://biocol.org/urn:lsid:biocol.org:col:34871		animalia
cbee0fe4-ada9-4b4d-9e2f-e33090f00f7d			preservedspecimen		Echinocyamus grandiporus	e20488	echinoidea	invertebrate zoology			university of miami			north america		united states	usa		7ddf754f-d193-4cc9-b351-99906754a03b	1/22/1964	2021-04-18T11:29:37.741747+00:00	0.260869565						ed2b9ec4f05707ddbb97668ea7cd2453fcc61e8c		echinocyamidae	g221	["geopoint_datum_missing", "rev_geocode_eez", "geopoint_low_precision", "rev_geocode_mismatch", "dwc_taxonrank_added", "gbif_reference_added", "gbif_canonicalname_added", "dwc_taxonomicstatus_added", "gbif_genericname_added", "dwc_datasetid_added", "dwc_scientificnameauthorship_replaced", "dwc_continent_added", "dwc_taxonid_added", "idigbio_isocountrycode_added", "gbif_taxon_corrected", "dwc_pare…		echinocyamus		{"lat": 24.35, "lon": -80.5833}		FALSE	FALSE	animalia, echinodermata, echinoidea, clypeasteroida, fibulariidae		6		usnm	http://biocol.org/urn:lsid:biocol.org:col:34871		animalia
f16fafbf-4b23-454c-a0b4-57ee54ba3dfc			preservedspecimen		cidaris abyssicola	e13112	echinoidea	invertebrate zoology			university of miami			north america		united states	usa		7ddf754f-d193-4cc9-b351-99906754a03b	1/26/1965	2021-04-18T11:29:37.741747+00:00	0.260869565						d36de4f9203865c7c224f3e592b2dd3970812ea2		cidaridae	g480	["geopoint_datum_missing", "rev_geocode_eez", "geopoint_low_precision", "dwc_taxonrank_added", "dwc_originalnameusageid_added", "dwc_multimedia_added", "gbif_reference_added", "gbif_canonicalname_added", "dwc_taxonomicstatus_added", "gbif_genericname_added", "dwc_datasetid_added", "dwc_scientificnameauthorship_replaced", "dwc_continent_added", "dwc_taxonid_added", "idigbio_isocountrycode_added", …		cidaris		{"lat": 24.5, "lon": -80.95}		FALSE	FALSE	animalia, echinodermata, echinoidea, cidaroida, cidaridae		9		usnm	http://biocol.org/urn:lsid:biocol.org:col:34871		animalia
8d9aad5d-7428-4d2a-a96c-cf1461de0ed8			preservedspecimen		Echinolampas depressa	e28065	echinoidea	invertebrate zoology			j. henderson			north america		united states	usa		7ddf754f-d193-4cc9-b351-99906754a03b		2021-04-18T11:29:37.741747+00:00	0.246376812						0bcfe9e110eda4b97ac900ac6fe6f1632afa35a8		echinolampadidae		["geopoint_datum_missing", "geopoint_low_precision", "dwc_taxonrank_added", "gbif_reference_added", "gbif_canonicalname_added", "gbif_genericname_added", "dwc_datasetid_added", "dwc_scientificnameauthorship_replaced", "dwc_continent_added", "dwc_taxonid_added", "idigbio_isocountrycode_added", "gbif_taxon_corrected", "dwc_order_replaced", "dwc_taxonomicstatus_added", "dwc_parentnameusageid_added"]		echinolampas		{"lat": 24.55, "lon": -81.77}		FALSE	FALSE	animalia, echinodermata, echinoidea, cassiduloida, echinolampadidae		1		usnm	http://biocol.org/urn:lsid:biocol.org:col:34871		animalia
61333e2b-9f21-493e-a9b8-595fb1115e05			preservedspecimen		stylocidaris lineata	e14150	echinoidea	invertebrate zoology			university of miami			north america		united states	usa		7ddf754f-d193-4cc9-b351-99906754a03b	8/29/1967	2021-04-18T11:29:37.741747+00:00	0.289855072						6f2ec1a27e0a215db2decd0655d384c94f960261		cidaridae	g866	["geopoint_datum_missing", "rev_geocode_eez", "geopoint_low_precision", "dwc_taxonrank_added", "gbif_reference_added", "gbif_canonicalname_added", "dwc_taxonomicstatus_added", "gbif_genericname_added", "dwc_datasetid_added", "dwc_scientificnameauthorship_replaced", "dwc_continent_added", "dwc_taxonid_added", "idigbio_isocountrycode_added", "gbif_taxon_corrected", "dwc_parentnameusageid_added"]		stylocidaris		{"lat": 24.4667, "lon": -81.15}		FALSE	FALSE	animalia, echinodermata, echinoidea, cidaroida, cidaridae		2		usnm	http://biocol.org/urn:lsid:biocol.org:col:34871		animalia
e7615b05-0567-44f3-b59f-00cce8fa39d1			preservedspecimen		lytechinus variegatus	e40277	echinoidea	invertebrate zoology			continental shelf associates for blm/ mms			north america		united states	usa		7ddf754f-d193-4cc9-b351-99906754a03b	11/18/1980	2018-04-12T14:40:34.943694+00:00	0.246376812						f6fba792e56948708696cc1a17fb861ba24392bd		toxopneustidae	2/iii-19-tds	["geopoint_datum_missing", "rev_geocode_eez", "geopoint_low_precision", "dwc_taxonrank_added", "dwc_originalnameusageid_added", "gbif_vernacularname_added", "dwc_multimedia_added", "gbif_reference_added", "gbif_canonicalname_added", "dwc_taxonomicstatus_added", "gbif_genericname_added", "dwc_datasetid_added", "dwc_scientificnameauthorship_replaced", "dwc_continent_added", "dwc_taxonid_added", "id…		lytechinus		{"lat": 25.2894, "lon": -82.15}		FALSE	FALSE	animalia, echinodermata, echinoidea, temnopleuroida, toxopneustidae		4		usnm	http://biocol.org/urn:lsid:biocol.org:col:34871		animalia
8022f302-4c50-4400-b3de-b3ae62727279			preservedspecimen		Clypeaster chesheri	e40447	echinoidea	invertebrate zoology			continental shelf associates for blm/ mms			north america		united states	usa		7ddf754f-d193-4cc9-b351-99906754a03b	11/18/1980	2018-04-12T14:40:34.943694+00:00	0.304347826						0a26a10196e2631d5f9e3fb4e1d8bda26dc7f774		clypeasteridae	1/iii-21-tds	["geopoint_datum_missing", "rev_geocode_eez", "dwc_taxonrank_added", "dwc_multimedia_added", "gbif_reference_added", "gbif_canonicalname_added", "dwc_taxonomicstatus_added", "gbif_genericname_added", "dwc_datasetid_added", "dwc_scientificnameauthorship_replaced", "dwc_continent_added", "dwc_parentnameusageid_added", "dwc_taxonid_added", "idigbio_isocountrycode_added", "gbif_taxon_corrected"]		clypeaster		{"lat": 25.2878, "lon": -82.8694}		FALSE	FALSE	animalia, echinodermata, echinoidea, clypeasteroida, clypeasteridae		1		usnm	http://biocol.org/urn:lsid:biocol.org:col:34871		animalia
741857e7-4458-4073-be8b-f4ca884ee480			preservedspecimen		echinometra lucunter	e25657	echinoidea	invertebrate zoology			c. shoemaker			north america		united states	usa		7ddf754f-d193-4cc9-b351-99906754a03b	7/11/1926	2018-04-12T14:40:34.943694+00:00	0.217391304						62d35ed0c2796d16c2ace5f90c91a482567d5129		echinometridae		["geopoint_datum_missing", "geopoint_low_precision", "dwc_taxonrank_added", "dwc_multimedia_added", "gbif_reference_added", "gbif_canonicalname_added", "gbif_genericname_added", "dwc_datasetid_added", "dwc_originalnameusageid_added", "dwc_scientificnameauthorship_replaced", "dwc_continent_added", "dwc_taxonid_added", "idigbio_isocountrycode_added", "gbif_vernacularname_added", "gbif_taxon_correct…		echinometra		{"lat": 24.55, "lon": -81.77}		FALSE	FALSE	animalia, echinodermata, echinoidea, echinoida, echinometridae		1		usnm	http://biocol.org/urn:lsid:biocol.org:col:34871		animalia
115e5ac1-eab6-4c96-9a4c-063c939dd5d0			fossilspecimen			30981	echinoidea	ip			burgess, george			north america		united states	usa			1989-05-24T00:00:00+00:00	2020-10-14T13:20:05.668229+00:00	0.333333333			recent		quaternary	b15672a6c39ef8f0592eb3e7af96e7cc41740973	5/24/1989	echinidae	ghb89-36	["geopoint_datum_missing", "rev_geocode_eez", "idigbio_isocountrycode_added", "taxon_match_failed"]		echinus		{"lat": 24.3413, "lon": -82.1722}		FALSE	FALSE					uf			animalia
fcc853f2-ecba-4ae7-bcf3-f964c45b3bac			preservedspecimen		echinometra lucunter	e36740	echinoidea	invertebrate zoology			kier & sohl			north america		united states	usa		7ddf754f-d193-4cc9-b351-99906754a03b		2018-04-12T14:40:34.943694+00:00	0.188405797						0bc62bc7d489d88710bf38083d9ab02a238e0612		echinometridae		["geopoint_datum_missing", "rev_geocode_eez", "dwc_taxonrank_added", "dwc_multimedia_added", "gbif_reference_added", "gbif_canonicalname_added", "dwc_taxonomicstatus_added", "gbif_genericname_added", "dwc_datasetid_added", "dwc_originalnameusageid_added", "dwc_scientificnameauthorship_replaced", "dwc_continent_added", "dwc_taxonid_added", "idigbio_isocountrycode_added", "gbif_vernacularname_added…		echinometra		{"lat": 24.6858, "lon": -81.0917}		FALSE	FALSE	animalia, echinodermata, echinoidea, echinoida, echinometridae		11		usnm	http://biocol.org/urn:lsid:biocol.org:col:34871		animalia
77fa1598-0e0d-4a9f-a9a6-e7d38ea39b0c			preservedspecimen		Brissopsis atlantica	e12997	echinoidea	invertebrate zoology			university of miami			north america		united states	usa		7ddf754f-d193-4cc9-b351-99906754a03b	1/24/1965	2021-04-18T11:29:37.741747+00:00	0.304347826						5f7269a0f5cffa9ce007f068ee2efef092ffc142		brissidae	g459	["geopoint_datum_missing", "rev_geocode_eez", "dwc_taxonrank_added", "gbif_reference_added", "gbif_canonicalname_added", "dwc_taxonomicstatus_added", "gbif_genericname_added", "dwc_datasetid_added", "dwc_scientificnameauthorship_replaced", "dwc_continent_added", "dwc_taxonid_added", "idigbio_isocountrycode_added", "gbif_taxon_corrected", "dwc_parentnameusageid_added"]		brissopsis		{"lat": 24.3333, "lon": -82.8667}		FALSE	FALSE	animalia, echinodermata, echinoidea, spatangoida, brissidae		3		usnm	http://biocol.org/urn:lsid:biocol.org:col:34871		animalia
93d0ea9e-e6da-4751-9d9a-f03706f96644			preservedspecimen		trigonocidaris albida	e12197	echinoidea	invertebrate zoology			university of miami			north america		united states	usa		7ddf754f-d193-4cc9-b351-99906754a03b	6/21/1963	2021-04-18T11:29:37.741747+00:00	0.260869565						7aa36cb93d892d35feb3f82d1bf2f1e26ca4e9ef		trigonocidaridae	g132	["geopoint_datum_missing", "rev_geocode_eez", "geopoint_low_precision", "dwc_taxonrank_added", "dwc_family_replaced", "gbif_reference_added", "gbif_canonicalname_added", "dwc_taxonomicstatus_added", "gbif_genericname_added", "dwc_datasetid_added", "dwc_scientificnameauthorship_replaced", "dwc_continent_added", "dwc_taxonid_added", "idigbio_isocountrycode_added", "gbif_taxon_corrected", "dwc_order…		trigonocidaris		{"lat": 24.3833, "lon": -80.8}		FALSE	FALSE	animalia, echinodermata, echinoidea, temnopleuroida, temnopleuridae		1		usnm	http://biocol.org/urn:lsid:biocol.org:col:34871		animalia
6d85ffa4-955b-414c-ba42-7bf69c5a3f9e			preservedspecimen		Encope michelini	e36410	echinoidea	invertebrate zoology			p. kier & sohl			north america		united states	usa		7ddf754f-d193-4cc9-b351-99906754a03b		2021-04-18T11:29:37.741747+00:00	0.260869565						fcd5dbe358250610031a7a1841ff555741283167		mellitidae		["geopoint_datum_missing", "rev_geocode_eez", "dwc_taxonrank_added", "gbif_reference_added", "gbif_canonicalname_added", "dwc_taxonomicstatus_added", "gbif_genericname_added", "dwc_datasetid_added", "dwc_scientificnameauthorship_replaced", "dwc_continent_added", "dwc_taxonid_added", "idigbio_isocountrycode_added", "gbif_vernacularname_added", "gbif_taxon_corrected", "dwc_parentnameusageid_added"]		encope		{"lat": 24.6383, "lon": -81.145}		FALSE	FALSE	animalia, echinodermata, echinoidea, clypeasteroida, mellitidae		73		usnm	http://biocol.org/urn:lsid:biocol.org:col:34871		animalia
ded55743-a1ed-4db3-91e6-985d88a3f0a2			preservedspecimen		Clypeaster rosaceus	e36395	echinoidea	invertebrate zoology			p. kier & sohl			north america		united states	usa		7ddf754f-d193-4cc9-b351-99906754a03b		2021-04-18T11:29:37.741747+00:00	0.217391304						de76e3c4c5712791ef6993482db881054433993d		clypeasteridae		["geopoint_datum_missing", "rev_geocode_eez", "geopoint_low_precision", "dwc_taxonrank_added", "dwc_originalnameusageid_added", "dwc_multimedia_added", "gbif_reference_added", "gbif_canonicalname_added", "dwc_taxonomicstatus_added", "gbif_genericname_added", "dwc_datasetid_added", "dwc_scientificnameauthorship_replaced", "dwc_continent_added", "dwc_taxonid_added", "idigbio_isocountrycode_added", …		clypeaster		{"lat": 24.6767, "lon": -81.19}		FALSE	FALSE	animalia, echinodermata, echinoidea, clypeasteroida, clypeasteridae		35		usnm	http://biocol.org/urn:lsid:biocol.org:col:34871		animalia
f5527d47-ac6e-4691-b900-c1893cfe45cd			preservedspecimen		coelopleurus floridanus	e12120	echinoidea	invertebrate zoology			university of miami			north america		united states	usa		7ddf754f-d193-4cc9-b351-99906754a03b	4/14/1965	2021-04-18T11:29:37.741747+00:00	0.289855072						d2901bad15793f9eb950b0d535a8d2b7dc90d504		arbaciidae	g591	["geopoint_datum_missing", "rev_geocode_eez", "geopoint_low_precision", "dwc_taxonrank_added", "gbif_reference_added", "gbif_canonicalname_added", "dwc_taxonomicstatus_added", "gbif_genericname_added", "dwc_datasetid_added", "dwc_scientificnameauthorship_replaced", "dwc_continent_added", "dwc_taxonid_added", "idigbio_isocountrycode_added", "gbif_taxon_corrected", "dwc_parentnameusageid_added"]		coelopleurus		{"lat": 24.6833, "lon": -80.75}		FALSE	FALSE	animalia, echinodermata, echinoidea, arbacioida, arbaciidae		2		usnm	http://biocol.org/urn:lsid:biocol.org:col:34871		animalia
64746448-184d-4856-8291-d74b087779a8			preservedspecimen		Echinolampas depressa	e29737	echinoidea	invertebrate zoology			j. henderson			north america		united states	usa		7ddf754f-d193-4cc9-b351-99906754a03b	10/9/1916	2021-04-18T11:29:37.741747+00:00	0.275362319						8716f5fbd12fa0f910dd1a64ac41c189186d7470		echinolampadidae		["geopoint_datum_missing", "rev_geocode_eez", "geopoint_low_precision", "dwc_taxonrank_added", "gbif_reference_added", "gbif_canonicalname_added", "dwc_taxonomicstatus_added", "gbif_genericname_added", "dwc_datasetid_added", "dwc_scientificnameauthorship_replaced", "dwc_continent_added", "dwc_taxonid_added", "idigbio_isocountrycode_added", "gbif_taxon_corrected", "dwc_order_replaced", "dwc_parent…		echinolampas		{"lat": 24.45, "lon": -81.92}		FALSE	FALSE	animalia, echinodermata, echinoidea, cassiduloida, echinolampadidae		1		usnm	http://biocol.org/urn:lsid:biocol.org:col:34871		animalia
06ae5972-039e-4ab9-8ce8-38ede0cfa99b			preservedspecimen		Clypeaster subdepressus	e40458	echinoidea	invertebrate zoology			lgl ecological research associates, inc and environmental science and engineering, inc. for blm/ mms			north america		united states	usa		7ddf754f-d193-4cc9-b351-99906754a03b	8/20/1984	2021-04-18T11:29:37.741747+00:00	0.275362319						86dd6df3ff0c0a1d87c5936c304bc00c86b11622		clypeasteridae	4/iv-21-tds	["geopoint_datum_missing", "rev_geocode_eez", "dwc_taxonrank_added", "dwc_originalnameusageid_added", "gbif_vernacularname_added", "dwc_multimedia_added", "gbif_reference_added", "gbif_canonicalname_added", "dwc_taxonomicstatus_added", "gbif_genericname_added", "dwc_datasetid_added", "dwc_scientificnameauthorship_replaced", "dwc_continent_added", "dwc_taxonid_added", "idigbio_isocountrycode_added…		clypeaster		{"lat": 25.2883, "lon": -82.8689}		FALSE	FALSE	animalia, echinodermata, echinoidea, clypeasteroida, clypeasteridae		5		usnm	http://biocol.org/urn:lsid:biocol.org:col:34871		animalia
2d0adc3a-c78e-4060-a858-3043488205fa			preservedspecimen		Echinocardium laevigaster	e14430	echinoidea	invertebrate zoology			university of miami			north america		united states	usa		7ddf754f-d193-4cc9-b351-99906754a03b	1/23/1965	2021-04-18T11:29:37.741747+00:00	0.275362319						977f971c20eea8acf4559f2a27218dc7642e606f		loveniidae	g456	["geopoint_datum_missing", "rev_geocode_eez", "geopoint_low_precision", "dwc_taxonrank_added", "dwc_multimedia_added", "gbif_reference_added", "gbif_canonicalname_added", "dwc_taxonomicstatus_added", "gbif_genericname_added", "dwc_datasetid_added", "dwc_scientificnameauthorship_replaced", "dwc_continent_added", "dwc_taxonid_added", "idigbio_isocountrycode_added", "gbif_taxon_corrected", "dwc_pare…		echinocardium		{"lat": 24.6333, "lon": -80.8}		FALSE	FALSE	animalia, echinodermata, echinoidea, spatangoida, loveniidae		1		usnm	http://biocol.org/urn:lsid:biocol.org:col:34871		animalia
872a5cf9-fa0c-40b6-8965-5e9cd60bd5bb			preservedspecimen		lytechinus variegatus	e41052	echinoidea	invertebrate zoology			lgl ecological research associates/ environmental science and engineering for blm/ mms			north america		united states	usa		7ddf754f-d193-4cc9-b351-99906754a03b	5/12/1984	2021-04-18T11:29:37.741747+00:00	0.260869565						e8b26e1365814a3053a9d6543b0a355d7545776f		toxopneustidae	4/iii-52-tds	["geopoint_datum_missing", "rev_geocode_eez", "dwc_taxonrank_added", "dwc_originalnameusageid_added", "gbif_vernacularname_added", "dwc_multimedia_added", "gbif_reference_added", "gbif_canonicalname_added", "dwc_taxonomicstatus_added", "gbif_genericname_added", "dwc_datasetid_added", "dwc_scientificnameauthorship_replaced", "dwc_continent_added", "dwc_taxonid_added", "idigbio_isocountrycode_added…		lytechinus		{"lat": 25.2922, "lon": -81.6636}		FALSE	FALSE	animalia, echinodermata, echinoidea, temnopleuroida, toxopneustidae		1		usnm	http://biocol.org/urn:lsid:biocol.org:col:34871		animalia
8ea22c3d-a41b-4bbb-8faf-67c5c5a37b78			preservedspecimen		stylocidaris affinis	e14128	echinoidea	invertebrate zoology			university of miami			north america		united states	usa		7ddf754f-d193-4cc9-b351-99906754a03b	4/14/1965	2021-04-18T11:29:37.741747+00:00	0.260869565						96a7b428791ad742ded6a69e6843c405911be054		cidaridae	g589	["geopoint_datum_missing", "rev_geocode_eez", "geopoint_low_precision", "dwc_taxonrank_added", "dwc_originalnameusageid_added", "gbif_vernacularname_added", "gbif_reference_added", "gbif_canonicalname_added", "dwc_taxonomicstatus_added", "gbif_genericname_added", "dwc_datasetid_added", "dwc_scientificnameauthorship_replaced", "dwc_continent_added", "dwc_taxonid_added", "idigbio_isocountrycode_add…		stylocidaris		{"lat": 24.6667, "lon": -80.8}		FALSE	FALSE	animalia, echinodermata, echinoidea, cidaroida, cidaridae		1		usnm	http://biocol.org/urn:lsid:biocol.org:col:34871		animalia
ce7a8b30-235e-40f1-baea-9711e59bd550			preservedspecimen		Leodia sexiesperforata	e36713	echinoidea	invertebrate zoology			kier & sohl			north america		united states	usa		7ddf754f-d193-4cc9-b351-99906754a03b		2021-04-18T11:29:37.741747+00:00	0.260869565						42654103611292831a7a58c080b4754653bc8797		mellitidae		["geopoint_datum_missing", "dwc_taxonrank_added", "gbif_reference_added", "gbif_canonicalname_added", "dwc_taxonomicstatus_added", "gbif_genericname_added", "dwc_datasetid_added", "dwc_originalnameusageid_added", "dwc_scientificnameauthorship_replaced", "dwc_continent_added", "dwc_taxonid_added", "idigbio_isocountrycode_added", "gbif_vernacularname_added", "gbif_taxon_corrected", "dwc_parentnameu…		leodia		{"lat": 24.8017, "lon": -80.8483}		FALSE	FALSE	animalia, echinodermata, echinoidea, clypeasteroida, mellitidae		4		usnm	http://biocol.org/urn:lsid:biocol.org:col:34871		animalia
0e5d51a8-3616-4f68-af81-ac25a95b4359			preservedspecimen		arbacia punctulata	e36421	echinoidea	invertebrate zoology			kier & sohl			north america		united states	usa		7ddf754f-d193-4cc9-b351-99906754a03b		2021-04-18T11:29:37.741747+00:00	0.231884058						bb94c113445c137388910ad3b05f3e1dae8b0ea9		arbaciidae		["geopoint_datum_missing", "rev_geocode_eez", "dwc_taxonrank_added", "dwc_originalnameusageid_added", "dwc_multimedia_added", "gbif_reference_added", "gbif_canonicalname_added", "dwc_taxonomicstatus_added", "gbif_genericname_added", "dwc_datasetid_added", "dwc_scientificnameauthorship_replaced", "dwc_continent_added", "dwc_taxonid_added", "idigbio_isocountrycode_added", "gbif_vernacularname_added…		arbacia		{"lat": 24.6858, "lon": -81.0917}		FALSE	FALSE	animalia, echinodermata, echinoidea, arbacioida, arbaciidae		3		usnm	http://biocol.org/urn:lsid:biocol.org:col:34871		animalia
9df071b2-843f-462d-af7e-953bcdf383e9			preservedspecimen		Echinoneus cyclostomus	e36682	echinoidea	invertebrate zoology			p. kier & sohl			north america		united states	usa		7ddf754f-d193-4cc9-b351-99906754a03b		2021-04-18T11:29:37.741747+00:00	0.246376812						c4aef530f3783d9e56c6d36983a5a590ddfb4839		echinoneidae		["geopoint_datum_missing", "rev_geocode_eez", "dwc_taxonrank_added", "gbif_reference_added", "gbif_canonicalname_added", "dwc_taxonomicstatus_added", "gbif_genericname_added", "dwc_datasetid_added", "dwc_scientificnameauthorship_replaced", "dwc_continent_added", "dwc_taxonid_added", "idigbio_isocountrycode_added", "gbif_vernacularname_added", "gbif_taxon_corrected", "dwc_order_replaced", "dwc_par…		echinoneus		{"lat": 24.6383, "lon": -81.145}		FALSE	FALSE	animalia, echinodermata, echinoidea, holectypoida, echinoneidae		3		usnm	http://biocol.org/urn:lsid:biocol.org:col:34871		animalia
388d387a-56dd-4345-b3d1-9e77b91d4486			preservedspecimen		genocidaris maculata	e20556	echinoidea	invertebrate zoology			university of miami			north america		united states	usa		7ddf754f-d193-4cc9-b351-99906754a03b	4/29/1969	2021-04-18T11:29:37.741747+00:00	0.275362319						fd98048bb61c5d6002bad61d75d6b0b4b8d521bc		trigonocidaridae	g1102	["geopoint_datum_missing", "rev_geocode_eez", "dwc_taxonrank_added", "dwc_family_replaced", "gbif_reference_added", "gbif_canonicalname_added", "dwc_taxonomicstatus_added", "gbif_genericname_added", "dwc_datasetid_added", "dwc_scientificnameauthorship_replaced", "dwc_continent_added", "dwc_taxonid_added", "idigbio_isocountrycode_added", "gbif_taxon_corrected", "dwc_order_replaced", "dwc_parentnam…		genocidaris		{"lat": 24.2583, "lon": -81.5667}		FALSE	FALSE	animalia, echinodermata, echinoidea, temnopleuroida, temnopleuridae		3		usnm	http://biocol.org/urn:lsid:biocol.org:col:34871		animalia
3557c7ab-1f75-413a-befd-4b69970374f0			preservedspecimen		caenopedina cubensis	e20581	echinoidea	invertebrate zoology			university of miami			north america		united states	usa		7ddf754f-d193-4cc9-b351-99906754a03b	4/29/1969	2021-04-18T11:29:37.741747+00:00	0.304347826						2699793ae86ff1c377f3d81cb12327d56507e6c3		pedinidae	g1103	["geopoint_datum_missing", "rev_geocode_eez", "dwc_taxonrank_added", "gbif_reference_added", "gbif_canonicalname_added", "dwc_taxonomicstatus_added", "gbif_genericname_added", "dwc_datasetid_added", "dwc_scientificnameauthorship_replaced", "dwc_continent_added", "dwc_taxonid_added", "idigbio_isocountrycode_added", "gbif_taxon_corrected", "dwc_parentnameusageid_added"]		caenopedina		{"lat": 24.2667, "lon": -80.9167}		FALSE	FALSE	animalia, echinodermata, echinoidea, pedinoida, pedinidae		1		usnm	http://biocol.org/urn:lsid:biocol.org:col:34871		animalia
04105d93-37df-4664-b194-e176c1e071cd			preservedspecimen		tripneustes ventricosus	e25696	echinoidea	invertebrate zoology			united states fish commission			north america		united states	usa		7ddf754f-d193-4cc9-b351-99906754a03b	12/20/1912	2021-04-18T11:29:37.741747+00:00	0.246376812						e2692016f0fe45e382131a31cb1c9de3e98a15d3		toxopneustidae	usfc/fcfh7790	["geopoint_datum_missing", "rev_geocode_eez", "dwc_taxonrank_added", "gbif_vernacularname_added", "dwc_multimedia_added", "gbif_reference_added", "gbif_canonicalname_added", "dwc_taxonomicstatus_added", "gbif_genericname_added", "dwc_datasetid_added", "dwc_originalnameusageid_added", "dwc_scientificnameauthorship_replaced", "dwc_continent_added", "dwc_taxonid_added", "idigbio_isocountrycode_added…		tripneustes		{"lat": 24.7745, "lon": -80.9103}		FALSE	FALSE	animalia, echinodermata, echinoidea, temnopleuroida, toxopneustidae		1		usnm	http://biocol.org/urn:lsid:biocol.org:col:34871		animalia
537a76f5-9592-4a14-83b4-5ae722e6ab6b			preservedspecimen		stylocidaris affinis	e40245	echinoidea	invertebrate zoology			continental shelf associates for blm/ mms			north america		united states	usa		7ddf754f-d193-4cc9-b351-99906754a03b	4/26/1981	2018-04-12T14:40:34.943694+00:00	0.289855072						174bcfd5656f139ba3a64249bdd67da0dab22a71		cidaridae	1/iv-21-tds	["geopoint_datum_missing", "rev_geocode_eez", "dwc_taxonrank_added", "gbif_vernacularname_added", "gbif_reference_added", "gbif_canonicalname_added", "dwc_taxonomicstatus_added", "gbif_genericname_added", "dwc_datasetid_added", "dwc_scientificnameauthorship_replaced", "dwc_continent_added", "dwc_parentnameusageid_added", "dwc_taxonid_added", "idigbio_isocountrycode_added", "gbif_taxon_corrected",…		stylocidaris		{"lat": 25.2878, "lon": -82.8694}		FALSE	FALSE	animalia, echinodermata, echinoidea, cidaroida, cidaridae		1		usnm	http://biocol.org/urn:lsid:biocol.org:col:34871		animalia
8bae6083-177e-4ee5-94ec-283102093d40			preservedspecimen		Clypeaster ravenelii	e14479	echinoidea	invertebrate zoology			university of miami			north america		united states	usa		7ddf754f-d193-4cc9-b351-99906754a03b	4/27/1969	2021-04-18T11:29:37.741747+00:00	0.246376812						18a19f349e8309aa4a7d86ee16d32b6b4d606eb5		clypeasteridae	g1089	["geopoint_datum_missing", "rev_geocode_eez", "geopoint_low_precision", "dwc_taxonrank_added", "dwc_originalnameusageid_added", "dwc_multimedia_added", "gbif_reference_added", "gbif_canonicalname_added", "dwc_taxonomicstatus_added", "gbif_genericname_added", "dwc_datasetid_added", "dwc_scientificnameauthorship_replaced", "dwc_specificepithet_replaced", "dwc_continent_added", "dwc_taxonid_added", …		clypeaster		{"lat": 24.4, "lon": -82.7167}		FALSE	FALSE	animalia, echinodermata, echinoidea, clypeasteroida, clypeasteridae		10		usnm	http://biocol.org/urn:lsid:biocol.org:col:34871		animalia
4feeed83-d57e-45fe-8028-877312344fa7			preservedspecimen			e12350	echinoidea	invertebrate zoology			university of miami			north america		united states	usa			6/21/1963	2021-04-18T11:29:37.741747+00:00	0.362318841						f0db65e24673e279a8dc95acd532805040dd2d2d		echinidae	g133	["geopoint_datum_missing", "rev_geocode_eez", "dwc_continent_added", "idigbio_isocountrycode_added", "taxon_match_failed"]		echinus		{"lat": 24.4833, "lon": -80.9667}		FALSE	FALSE	animalia, echinodermata, echinoidea, echinoida, echinidae		2		usnm	http://biocol.org/urn:lsid:biocol.org:col:34871		animalia
9bf29a2a-5c8c-4f5f-bbbe-07d2144b0d6b			fossilspecimen		Schizaster orbignyanus	30642	echinoidea	ip			burgess, george			north america		united states	usa		7ddf754f-d193-4cc9-b351-99906754a03b	1989-05-24T00:00:00+00:00	2020-10-14T13:20:05.668229+00:00	0.260869565			recent		quaternary	c0772a067fac069c32bd0532bc72961f70bee28b	5/24/1989	schizasteridae		["geopoint_datum_missing", "rev_geocode_eez", "dwc_taxonrank_added", "gbif_reference_added", "dwc_scientificnameauthorship_added", "gbif_canonicalname_added", "dwc_taxonomicstatus_added", "gbif_genericname_added", "dwc_datasetid_added", "dwc_parentnameusageid_added", "dwc_taxonid_added", "idigbio_isocountrycode_added", "gbif_taxon_corrected"]		schizaster		{"lat": 24.3938, "lon": -82.2144}		FALSE	FALSE					uf			animalia
0f3d2804-0e2d-4790-bae6-45fdb0fed83b			preservedspecimen		Homolampas fragilis	e30979	echinoidea	invertebrate zoology			united states fish commission			north america		united states	usa		7ddf754f-d193-4cc9-b351-99906754a03b	2/14/1902	2021-04-18T11:29:37.741747+00:00	0.260869565						69426f54fbfc519c1362f8f975d2c5355f7485c2		maretiidae	usfc/fcfh7281	["geopoint_datum_missing", "rev_geocode_eez", "dwc_taxonrank_added", "dwc_family_replaced", "gbif_reference_added", "gbif_canonicalname_added", "dwc_taxonomicstatus_added", "gbif_genericname_added", "dwc_datasetid_added", "dwc_originalnameusageid_added", "dwc_scientificnameauthorship_replaced", "dwc_continent_added", "dwc_taxonid_added", "idigbio_isocountrycode_added", "gbif_taxon_corrected", "dw…		homolampas		{"lat": 24.2292, "lon": -81.9708}		FALSE	FALSE	animalia, echinodermata, echinoidea, spatangoida, loveniidae		2		usnm	http://biocol.org/urn:lsid:biocol.org:col:34871		animalia
5d1959f8-b236-4293-80cf-8d5b941b19a9			preservedspecimen		genocidaris maculata	e36521	echinoidea	invertebrate zoology			national marine fisheries service			north america		united states	usa		7ddf754f-d193-4cc9-b351-99906754a03b	5/31/1964	2021-04-18T11:29:37.741747+00:00	0.275362319						b1bcf2e971e6483683a5932054456981abaf3042		trigonocidaridae		["geopoint_datum_missing", "rev_geocode_eez", "dwc_taxonrank_added", "dwc_family_replaced", "gbif_reference_added", "gbif_canonicalname_added", "dwc_taxonomicstatus_added", "gbif_genericname_added", "dwc_datasetid_added", "dwc_scientificnameauthorship_replaced", "dwc_continent_added", "dwc_taxonid_added", "idigbio_isocountrycode_added", "gbif_taxon_corrected", "dwc_order_replaced", "dwc_parentnam…		genocidaris		{"lat": 24.445, "lon": -81.6483}		FALSE	FALSE	animalia, echinodermata, echinoidea, temnopleuroida, temnopleuridae		3		usnm	http://biocol.org/urn:lsid:biocol.org:col:34871		animalia
abba2354-c58c-4a13-b4d6-44d3fc08066a			preservedspecimen		stylocidaris affinis	39433	echinoidea	invertebrate zoology			j. henderson			north america		united states	usa		7ddf754f-d193-4cc9-b351-99906754a03b		2021-04-18T11:29:37.741747+00:00	0.202898551						6a7dfa6b64606f1de7c74abfbe3a7c7543bfd01a		cidaridae		["geopoint_datum_missing", "rev_geocode_eez", "geopoint_low_precision", "dwc_taxonrank_added", "dwc_originalnameusageid_added", "gbif_vernacularname_added", "gbif_reference_added", "gbif_canonicalname_added", "dwc_taxonomicstatus_added", "gbif_genericname_added", "dwc_datasetid_added", "dwc_scientificnameauthorship_replaced", "dwc_continent_added", "dwc_taxonid_added", "idigbio_isocountrycode_add…		stylocidaris		{"lat": 24.95, "lon": -80.45}		FALSE	FALSE	animalia, echinodermata, echinoidea, cidaroida, cidaridae		10		usnm	http://biocol.org/urn:lsid:biocol.org:col:34871		animalia
11fd6a38-fd60-455d-b222-5da557c93298			preservedspecimen		lytechinus variegatus	e41517	echinoidea	invertebrate zoology						north america		united states	usa		7ddf754f-d193-4cc9-b351-99906754a03b	1893-10-09	2018-04-12T14:40:34.943694+00:00	0.188405797						6cb844b4539dd1873b8c094206ebfb45f9fb06d6		toxopneustidae		["geopoint_datum_missing", "rev_geocode_eez", "geopoint_low_precision", "dwc_taxonrank_added", "dwc_multimedia_added", "gbif_reference_added", "gbif_canonicalname_added", "gbif_genericname_added", "dwc_datasetid_added", "dwc_scientificnameauthorship_replaced", "dwc_continent_added", "dwc_parentnameusageid_added", "dwc_taxonid_added", "idigbio_isocountrycode_added", "gbif_vernacularname_added", "g…		lytechinus		{"lat": 24.67, "lon": -81.58}		FALSE	FALSE	animalia, echinodermata, echinoidea, temnopleuroida, toxopneustidae		1		usnm	http://biocol.org/urn:lsid:biocol.org:col:34871		animalia
3e421ceb-4829-4d48-8daa-e4c04a522510			preservedspecimen		eucidaris tribuloides	e39021	echinoidea	invertebrate zoology			j. miller			north america		united states	usa		7ddf754f-d193-4cc9-b351-99906754a03b	5/16/1985	2018-04-12T14:40:34.943694+00:00	0.260869565						ee1b88157ba8ddc5b3e67f6343df054dfdad8365		cidaridae		["geopoint_datum_missing", "rev_geocode_eez", "dwc_taxonrank_added", "gbif_vernacularname_added", "dwc_multimedia_added", "gbif_reference_added", "gbif_canonicalname_added", "dwc_taxonomicstatus_added", "gbif_genericname_added", "dwc_datasetid_added", "dwc_originalnameusageid_added", "dwc_scientificnameauthorship_replaced", "dwc_continent_added", "dwc_taxonid_added", "idigbio_isocountrycode_added…		eucidaris		{"lat": 24.5467, "lon": -81.3833}		FALSE	FALSE	animalia, echinodermata, echinoidea, cidaroida, cidaridae		1		usnm	http://biocol.org/urn:lsid:biocol.org:col:34871		animalia
87f67871-22bc-4ee3-b2cc-beb01f7a1edc			preservedspecimen		echinometra viridis	e41402	echinoidea	invertebrate zoology			kier & sohl			north america		united states	usa		7ddf754f-d193-4cc9-b351-99906754a03b		2018-04-12T14:40:34.943694+00:00	0.217391304						75afd105fae5142ba8835cdd4c19160dc242f60b		echinometridae		["geopoint_datum_missing", "rev_geocode_eez", "dwc_taxonrank_added", "dwc_multimedia_added", "gbif_reference_added", "gbif_canonicalname_added", "dwc_taxonomicstatus_added", "gbif_genericname_added", "dwc_datasetid_added", "dwc_scientificnameauthorship_replaced", "dwc_continent_added", "dwc_taxonid_added", "idigbio_isocountrycode_added", "gbif_taxon_corrected", "dwc_order_replaced", "dwc_parentna…		echinometra		{"lat": 24.6858, "lon": -81.0917}		FALSE	FALSE	animalia, echinodermata, echinoidea, echinoida, echinometridae		2		usnm	http://biocol.org/urn:lsid:biocol.org:col:34871		animalia
da855834-e2c6-4ba6-b7aa-0bbfdc8dd1d7			preservedspecimen		salenocidaris varispina	e11963	echinoidea	invertebrate zoology						north america		united states	usa		7ddf754f-d193-4cc9-b351-99906754a03b	7/25/1957	2021-04-18T11:29:37.741747+00:00	0.260869565						3f6cd6e83cccd945f6b36276eb7cd83ed0b1b5d1		saleniidae		["geopoint_datum_missing", "rev_geocode_eez", "geopoint_low_precision", "rev_geocode_mismatch", "dwc_taxonrank_added", "gbif_reference_added", "gbif_canonicalname_added", "dwc_taxonomicstatus_added", "gbif_genericname_added", "dwc_datasetid_added", "dwc_scientificnameauthorship_replaced", "dwc_continent_added", "dwc_taxonid_added", "idigbio_isocountrycode_added", "gbif_taxon_corrected", "dwc_pare…		salenocidaris		{"lat": 24.58, "lon": -79.97}		FALSE	FALSE	animalia, echinodermata, echinoidea, salenioida, saleniidae		2		usnm	http://biocol.org/urn:lsid:biocol.org:col:34871		animalia
714fd123-c763-4bbe-b082-cd3ff507d27c			preservedspecimen		arbacia punctulata	e40311	echinoidea	invertebrate zoology			continental shelf associates for blm/ mms			north america		united states	usa		7ddf754f-d193-4cc9-b351-99906754a03b	11/18/1980	2018-04-12T14:40:34.943694+00:00	0.275362319						0d1cccafb47e2da08e333ba6aa39784e75ab7072		arbaciidae	1/iii-21-tds	["geopoint_datum_missing", "rev_geocode_eez", "dwc_taxonrank_added", "gbif_vernacularname_added", "dwc_multimedia_added", "gbif_reference_added", "gbif_canonicalname_added", "dwc_taxonomicstatus_added", "gbif_genericname_added", "dwc_datasetid_added", "dwc_scientificnameauthorship_replaced", "dwc_continent_added", "dwc_parentnameusageid_added", "dwc_taxonid_added", "idigbio_isocountrycode_added",…		arbacia		{"lat": 25.2878, "lon": -82.8694}		FALSE	FALSE	animalia, echinodermata, echinoidea, arbacioida, arbaciidae		3		usnm	http://biocol.org/urn:lsid:biocol.org:col:34871		animalia
241a7f6c-0425-460d-9f33-ef240983f952			preservedspecimen		Brissopsis alta	e28072	echinoidea	invertebrate zoology			w. schmitt			north america		united states	usa		7ddf754f-d193-4cc9-b351-99906754a03b	7/29/1930	2021-04-18T11:29:37.741747+00:00	0.289855072						9d6d1d9ea3aedac4345b524aa7d6328b45389b67		brissidae		["geopoint_datum_missing", "rev_geocode_eez", "geopoint_low_precision", "dwc_taxonrank_added", "gbif_reference_added", "gbif_canonicalname_added", "dwc_taxonomicstatus_added", "gbif_genericname_added", "dwc_datasetid_added", "dwc_scientificnameauthorship_replaced", "dwc_continent_added", "dwc_taxonid_added", "idigbio_isocountrycode_added", "gbif_taxon_corrected", "dwc_parentnameusageid_added"]		brissopsis		{"lat": 24.65, "lon": -82.85}		FALSE	FALSE	animalia, echinodermata, echinoidea, spatangoida, brissidae		4		usnm	http://biocol.org/urn:lsid:biocol.org:col:34871		animalia
bbc4580f-2502-4166-8161-606c7ccbcdc5			fossilspecimen			33440	echinoidea	ip			schindler, kevin			north america	450	united states	usa	miami-dade county		1990-03-05T00:00:00+00:00	2020-10-14T13:20:05.668229+00:00	0.362318841			pliocene	cenozoic	neogene	018158c66a383ac8d440623078fbacf58f36a78d	3/5/1990			["idigbio_isocountrycode_added", "dwc_kingdom_suspect"]				{"lat": 25.38543100025062, "lon": -80.46307726696341}		FALSE	FALSE					uf			animalia
99799d8d-cffd-45ad-a663-7c0e729c1f16			fossilspecimen		Clypeaster subdepressus	49998	echinoidea	ip			oyen, craig			north america		united states	usa	monroe county	7ddf754f-d193-4cc9-b351-99906754a03b	1991-09-28T00:00:00+00:00	2020-10-14T13:20:05.668229+00:00	0.231884058			recent		quaternary	c45f6058da5dd984b129349e917db94ae7631335	9/28/1991	clypeasteridae		["geopoint_datum_missing", "rev_geocode_eez", "dwc_taxonrank_added", "gbif_reference_added", "dwc_scientificnameauthorship_added", "gbif_canonicalname_added", "dwc_taxonomicstatus_added", "gbif_genericname_added", "dwc_datasetid_added", "dwc_parentnameusageid_added", "dwc_taxonid_added", "idigbio_isocountrycode_added", "dwc_multimedia_added", "gbif_vernacularname_added", "gbif_taxon_corrected", "…		clypeaster		{"lat": 24.5544, "lon": -82.8805}		FALSE	FALSE					uf			animalia
b84946ee-8e11-4016-ba73-15badbdb5436			fossilspecimen		eucidaris tribuloides	49797	echinoidea	ip			oyen, craig			north america		united states	usa	monroe county	7ddf754f-d193-4cc9-b351-99906754a03b	1991-02-18T00:00:00+00:00	2020-10-14T13:20:05.668229+00:00	0.231884058			recent		quaternary	489d065154e9e9b3be7a08b6029240f0b208e366	2/18/1991	cidaridae		["geopoint_datum_missing", "rev_geocode_eez", "dwc_taxonrank_added", "gbif_reference_added", "dwc_scientificnameauthorship_added", "gbif_canonicalname_added", "dwc_taxonomicstatus_added", "gbif_genericname_added", "dwc_datasetid_added", "dwc_originalnameusageid_added", "dwc_parentnameusageid_added", "dwc_taxonid_added", "idigbio_isocountrycode_added", "dwc_multimedia_added", "gbif_vernacularname_…		eucidaris		{"lat": 24.553, "lon": -82.5875}		FALSE	FALSE					uf			animalia
4782b158-7b4f-4189-92fd-668730c688f4			fossilspecimen			30983	echinoidea	ip			burgess, george			north america		united states	usa			1989-05-24T00:00:00+00:00	2020-10-14T13:20:05.668229+00:00	0.31884058			recent		quaternary	4c13040c70cf640d40b8525ed44c3c7af4896f0c	5/24/1989	cidaridae	ghb89-36	["geopoint_datum_missing", "rev_geocode_eez", "idigbio_isocountrycode_added"]				{"lat": 24.3413, "lon": -82.1722}		FALSE	FALSE					uf			animalia
9e5a7a84-a6ab-42a7-904c-5ef5ec1d5eaf			preservedspecimen		echinometra lucunter	39408	echinoidea	invertebrate zoology			j. henderson			north america		united states	usa		7ddf754f-d193-4cc9-b351-99906754a03b		2021-04-18T11:29:37.741747+00:00	0.202898551						a92ab5223645ace77df1f898f99d46bd2f812667		echinometridae		["geopoint_datum_missing", "rev_geocode_eez", "geopoint_low_precision", "dwc_taxonrank_added", "gbif_vernacularname_added", "dwc_multimedia_added", "gbif_reference_added", "gbif_canonicalname_added", "dwc_taxonomicstatus_added", "gbif_genericname_added", "dwc_datasetid_added", "dwc_originalnameusageid_added", "dwc_scientificnameauthorship_replaced", "dwc_continent_added", "dwc_taxonid_added", "id…		echinometra		{"lat": 25.5, "lon": -80.18}		FALSE	FALSE	animalia, echinodermata, echinoidea, echinoida, echinometridae		3		usnm	http://biocol.org/urn:lsid:biocol.org:col:34871		animalia
500e5dae-462b-4a7d-93ef-43680d67d15e			preservedspecimen		arbacia punctulata	e10320	echinoidea	invertebrate zoology			p. kier			north america		united states	usa		7ddf754f-d193-4cc9-b351-99906754a03b		2021-04-18T11:29:37.741747+00:00	0.217391304						d83437edddb80b86b611ed4939ad9889ac4aff8f		arbaciidae		["geopoint_datum_missing", "rev_geocode_eez", "geopoint_low_precision", "dwc_taxonrank_added", "dwc_originalnameusageid_added", "dwc_multimedia_added", "gbif_reference_added", "gbif_canonicalname_added", "dwc_taxonomicstatus_added", "gbif_genericname_added", "dwc_datasetid_added", "dwc_scientificnameauthorship_replaced", "dwc_continent_added", "dwc_taxonid_added", "idigbio_isocountrycode_added", …		arbacia		{"lat": 25.02, "lon": -80.37}		FALSE	FALSE	animalia, echinodermata, echinoidea, arbacioida, arbaciidae		1		usnm	http://biocol.org/urn:lsid:biocol.org:col:34871		animalia
3289fa13-621b-4514-8260-46a1a31aa8ae			preservedspecimen		arbacia punctulata	e36418	echinoidea	invertebrate zoology			kier & sohl			north america		united states	usa		7ddf754f-d193-4cc9-b351-99906754a03b		2021-04-18T11:29:37.741747+00:00	0.217391304						a48f8d9bc8019920119caf43ab0010e94dff546c		arbaciidae		["geopoint_datum_missing", "rev_geocode_eez", "geopoint_low_precision", "dwc_taxonrank_added", "dwc_originalnameusageid_added", "dwc_multimedia_added", "gbif_reference_added", "gbif_canonicalname_added", "dwc_taxonomicstatus_added", "gbif_genericname_added", "dwc_datasetid_added", "dwc_scientificnameauthorship_replaced", "dwc_continent_added", "dwc_taxonid_added", "idigbio_isocountrycode_added", …		arbacia		{"lat": 24.665, "lon": -81.12}		FALSE	FALSE	animalia, echinodermata, echinoidea, arbacioida, arbaciidae		2		usnm	http://biocol.org/urn:lsid:biocol.org:col:34871		animalia
d09e7a79-8227-4e7d-8e03-9f21f4f9778b			preservedspecimen		stylocidaris affinis	10712	echinoidea	invertebrate zoology			united states fish commission			north america		united states	usa		7ddf754f-d193-4cc9-b351-99906754a03b	1885-01-15	2021-04-18T11:29:37.741747+00:00	0.275362319						bc32ef232ecd5ea4d17f64c727d5ff417a5fd23a		cidaridae	usfc/a2317	["geopoint_datum_missing", "rev_geocode_eez", "dwc_taxonrank_added", "dwc_originalnameusageid_added", "gbif_vernacularname_added", "gbif_reference_added", "gbif_canonicalname_added", "dwc_taxonomicstatus_added", "gbif_genericname_added", "dwc_datasetid_added", "dwc_scientificnameauthorship_replaced", "dwc_continent_added", "dwc_taxonid_added", "idigbio_isocountrycode_added", "gbif_taxon_corrected…		stylocidaris		{"lat": 24.4292, "lon": -81.7792}		FALSE	FALSE	animalia, echinodermata, echinoidea, cidaroida, cidaridae		20		usnm	http://biocol.org/urn:lsid:biocol.org:col:34871		animalia
fc85e84a-e3f1-4bcc-885e-993a2a33e43a			preservedspecimen		coelopleurus floridanus	8995-echinodermata	echinoidea	invertebrate zoology			anker, arthur; bemis, a.; ewers, c.; hecht, g.; krisberg, m.; mcpherson, s.; zill, j.			north america		united states	usa	monroe county	7ddf754f-d193-4cc9-b351-99906754a03b	2009-06-08T00:00:00+00:00	2017-12-06T14:50:11.566967+00:00	0.246376812						092d6e4abe7296cde524b0c862f11343fa8705a4	6/8/2009	arbaciidae		["geopoint_datum_missing", "rev_geocode_eez", "dwc_taxonrank_added", "gbif_reference_added", "gbif_canonicalname_added", "dwc_taxonomicstatus_added", "gbif_genericname_added", "dwc_datasetid_added", "dwc_scientificnameauthorship_replaced", "dwc_country_replaced", "dwc_taxonid_added", "idigbio_isocountrycode_added", "gbif_taxon_corrected", "dwc_parentnameusageid_added"]		coelopleurus		{"lat": 24.2452, "lon": -81.4338}		FALSE	FALSE					uf			animalia
b688eaa1-5bf7-4193-958f-6d6989b1ef77			preservedspecimen		Echinolampas depressa	e20515	echinoidea	invertebrate zoology			university of miami			north america		united states	usa		7ddf754f-d193-4cc9-b351-99906754a03b	1/26/1966	2021-04-18T11:29:37.741747+00:00	0.289855072						4d9e25dffc506bf411b1e1e989ec9f69228775fb		echinolampadidae	g769	["geopoint_datum_missing", "rev_geocode_eez", "dwc_taxonrank_added", "gbif_reference_added", "gbif_canonicalname_added", "dwc_taxonomicstatus_added", "gbif_genericname_added", "dwc_datasetid_added", "dwc_scientificnameauthorship_replaced", "dwc_continent_added", "dwc_taxonid_added", "idigbio_isocountrycode_added", "gbif_taxon_corrected", "dwc_order_replaced", "dwc_parentnameusageid_added"]		echinolampas		{"lat": 25.1833, "lon": -80.1667}		FALSE	FALSE	animalia, echinodermata, echinoidea, cassiduloida, echinolampadidae		1		usnm	http://biocol.org/urn:lsid:biocol.org:col:34871		animalia
363b9958-b368-4c4e-b427-7d909dcd9709			fossilspecimen		rhyncholampas	238827	echinoidea	ip			means, harley			north america	1300	united states	usa	miami-dade county	7ddf754f-d193-4cc9-b351-99906754a03b		2020-10-14T13:20:05.668229+00:00	0.275362319			pleistocene		quaternary	404016f3ce411fce84c09bcbedcc4555f5a1e972		cassidulidae		["dwc_taxonrank_added", "dwc_scientificnameauthorship_added", "gbif_canonicalname_added", "dwc_taxonomicstatus_added", "gbif_genericname_added", "dwc_datasetid_added", "dwc_parentnameusageid_added", "dwc_taxonid_added", "idigbio_isocountrycode_added", "gbif_taxon_corrected"]		rhyncholampas		{"lat": 25.390572, "lon": -80.454017}		FALSE	FALSE					uf			animalia
e99c81f3-5c70-4abf-9335-804d87fbc59c			fossilspecimen		Clypeaster ravenelii	30586	echinoidea	ip			ivany, linda; maturo, frank			north america		united states	usa		7ddf754f-d193-4cc9-b351-99906754a03b	1989-10-01T00:00:00+00:00	2020-10-14T13:20:05.668229+00:00	0.217391304			recent		quaternary	574523b1a0a816b338cf90f00cab24a8fa1e0f77	10/1/1989	clypeasteridae		["geopoint_datum_missing", "rev_geocode_eez", "dwc_taxonrank_added", "dwc_specificepithet_replaced", "gbif_reference_added", "dwc_scientificnameauthorship_added", "gbif_canonicalname_added", "dwc_taxonomicstatus_added", "gbif_genericname_added", "dwc_datasetid_added", "dwc_parentnameusageid_added", "dwc_taxonid_added", "idigbio_isocountrycode_added", "dwc_multimedia_added", "gbif_taxon_corrected"…		clypeaster		{"lat": 24.3136, "lon": -82.3866}		FALSE	FALSE					uf			animalia
aea20cbe-c8ea-4121-b3ce-f9f7a93d6037			fossilspecimen			30986	echinoidea	ip			burgess, george			north america		united states	usa			1989-05-24T00:00:00+00:00	2020-10-14T13:20:05.668229+00:00	0.31884058			recent		quaternary	ef8596d6ac5a27db8d8909803ed91aefc7b77422	5/24/1989	cidaridae	ghb89-36	["geopoint_datum_missing", "rev_geocode_eez", "idigbio_isocountrycode_added"]				{"lat": 24.3413, "lon": -82.1722}		FALSE	FALSE					uf			animalia
230732cb-1332-4857-a6ec-c29232c5c706			preservedspecimen		Plethotaenia spatangoides	e8360	echinoidea	invertebrate zoology						north america		united states	usa		7ddf754f-d193-4cc9-b351-99906754a03b	11/2/1960	2021-04-18T11:29:37.741747+00:00	0.231884058						7b4a57a49af6bf3355c48c690256b003c32877f3		spatangidae		["geopoint_datum_missing", "rev_geocode_eez", "geopoint_low_precision", "rev_geocode_mismatch", "dwc_taxonrank_added", "dwc_family_replaced", "gbif_reference_added", "gbif_canonicalname_added", "dwc_taxonomicstatus_added", "gbif_genericname_added", "dwc_datasetid_added", "dwc_originalnameusageid_added", "dwc_scientificnameauthorship_replaced", "dwc_continent_added", "dwc_taxonid_added", "idigbio_…		plethotaenia		{"lat": 24.13, "lon": -80.15}		FALSE	FALSE	animalia, echinodermata, echinoidea, spatangoida, brissidae		8		usnm	http://biocol.org/urn:lsid:biocol.org:col:34871		animalia
4e69c8bd-6ffa-4f65-9222-ad6d7fa46953			preservedspecimen		Meoma ventricosa	e40452	echinoidea	invertebrate zoology			lgl ecological research associates, inc and environmental science and engineering, inc. for blm/ mms			north america		united states	usa		7ddf754f-d193-4cc9-b351-99906754a03b	6/27/1985	2021-04-18T11:29:37.741747+00:00	0.304347826						f97bc7d59b5709cdd15ca36f47266648c011956c		brissidae	5/vii-55-tds	["geopoint_datum_missing", "rev_geocode_eez", "dwc_taxonrank_added", "gbif_reference_added", "gbif_canonicalname_added", "dwc_taxonomicstatus_added", "gbif_genericname_added", "dwc_datasetid_added", "dwc_originalnameusageid_added", "dwc_scientificnameauthorship_replaced", "dwc_continent_added", "dwc_taxonid_added", "idigbio_isocountrycode_added", "gbif_taxon_corrected", "dwc_parentnameusageid_add…		meoma		{"lat": 24.6028, "lon": -82.6994}		FALSE	FALSE	animalia, echinodermata, echinoidea, spatangoida, brissidae		1		usnm	http://biocol.org/urn:lsid:biocol.org:col:34871		animalia
ec68c93e-0b09-46cf-954d-1232397d02fa			preservedspecimen		Clypeaster ravenelii	4356-echinodermata	echinoidea	invertebrate zoology			snelson; others			north america		united states	usa	monroe county	7ddf754f-d193-4cc9-b351-99906754a03b	1999-05-07T00:00:00+00:00	2018-09-07T15:21:39.551795+00:00	0.202898551						800f9a794430ebb4eb1e2fe7e17c5e1b79829cfa	5/7/1999	clypeasteridae		["geopoint_datum_missing", "rev_geocode_eez", "dwc_taxonrank_added", "dwc_multimedia_added", "gbif_reference_added", "dwc_scientificnameauthorship_added", "gbif_canonicalname_added", "dwc_taxonomicstatus_added", "gbif_genericname_added", "dwc_datasetid_added", "dwc_specificepithet_replaced", "dwc_parentnameusageid_added", "dwc_country_replaced", "dwc_taxonid_added", "idigbio_isocountrycode_added"…		clypeaster		{"lat": 24.3602778, "lon": -82.7563889}		FALSE	FALSE					uf			animalia
d971d870-c625-4e57-987a-d9ffee2226ac			preservedspecimen		Clypeaster subdepressus	e40435	echinoidea	invertebrate zoology			continental shelf associates for blm/ mms			north america		united states	usa		7ddf754f-d193-4cc9-b351-99906754a03b	4/26/1981	2018-04-12T14:40:34.943694+00:00	0.275362319						2892ad311aba03b16921f3d762cbc6a39c1382f4		clypeasteridae	1/iv-21-tds	["geopoint_datum_missing", "rev_geocode_eez", "dwc_taxonrank_added", "gbif_vernacularname_added", "dwc_multimedia_added", "gbif_reference_added", "gbif_canonicalname_added", "dwc_taxonomicstatus_added", "gbif_genericname_added", "dwc_datasetid_added", "dwc_scientificnameauthorship_replaced", "dwc_continent_added", "dwc_parentnameusageid_added", "dwc_taxonid_added", "idigbio_isocountrycode_added",…		clypeaster		{"lat": 25.2878, "lon": -82.8694}		FALSE	FALSE	animalia, echinodermata, echinoidea, clypeasteroida, clypeasteridae		3		usnm	http://biocol.org/urn:lsid:biocol.org:col:34871		animalia
2ea9485b-4f50-4bd7-84ca-9608e546f97b			preservedspecimen		Meoma ventricosa	e10314	echinoidea	invertebrate zoology			p. kier & grant			north america		united states	usa		7ddf754f-d193-4cc9-b351-99906754a03b		2021-04-18T11:29:37.741747+00:00	0.246376812						8e0b135e66b2526c1b3220d0409c4275f3c376cd		brissidae		["geopoint_datum_missing", "rev_geocode_eez", "geopoint_low_precision", "dwc_taxonrank_added", "gbif_reference_added", "gbif_canonicalname_added", "dwc_taxonomicstatus_added", "gbif_genericname_added", "dwc_datasetid_added", "dwc_originalnameusageid_added", "dwc_scientificnameauthorship_replaced", "dwc_continent_added", "dwc_taxonid_added", "idigbio_isocountrycode_added", "gbif_taxon_corrected", …		meoma		{"lat": 25.02, "lon": -80.37}		FALSE	FALSE	animalia, echinodermata, echinoidea, spatangoida, brissidae		1		usnm	http://biocol.org/urn:lsid:biocol.org:col:34871		animalia
777b1be6-b3b9-4b4b-969d-d5d613e8a7fb			preservedspecimen		diadema antillarum	e3044	echinoidea	invertebrate zoology			w. schmitt			north america		united states	usa		7ddf754f-d193-4cc9-b351-99906754a03b	7/1/1931	2018-04-12T14:40:34.943694+00:00	0.246376812						f2cad2fe67ce945f119c6a55f8b49f3a66684f24		diadematidae		["geopoint_datum_missing", "rev_geocode_eez", "dwc_taxonrank_added", "gbif_vernacularname_added", "dwc_multimedia_added", "gbif_reference_added", "gbif_canonicalname_added", "gbif_genericname_added", "dwc_datasetid_added", "dwc_scientificnameauthorship_replaced", "dwc_continent_added", "dwc_taxonid_added", "idigbio_isocountrycode_added", "gbif_taxon_corrected", "dwc_taxonomicstatus_added", "dwc_p…		diadema		{"lat": 24.583, "lon": -81.633}		FALSE	FALSE	animalia, echinodermata, echinoidea, diadematoida, diadematidae		7		usnm	http://biocol.org/urn:lsid:biocol.org:col:34871		animalia
e6272567-b669-4eb2-944a-165d889108d4			preservedspecimen			39473	echinoidea	invertebrate zoology			j. henderson			north america		united states	usa			10/9/1910	2021-04-18T11:29:37.741747+00:00	0.347826087						6e7305f59f34674a39bbc9fb09cd3efb2f89b0e3		echinidae		["geopoint_datum_missing", "rev_geocode_eez", "geopoint_low_precision", "dwc_continent_added", "idigbio_isocountrycode_added", "taxon_match_failed"]		echinus		{"lat": 25.5, "lon": -80.18}		FALSE	FALSE	animalia, echinodermata, echinoidea, echinoida, echinidae		2		usnm	http://biocol.org/urn:lsid:biocol.org:col:34871		animalia
65d6f9ca-5b48-4d48-805d-d3f98e0ef4a0			preservedspecimen		Brissus unicolor	e36736	echinoidea	invertebrate zoology			kier & sohl			north america		united states	usa		7ddf754f-d193-4cc9-b351-99906754a03b		2021-04-18T11:29:37.741747+00:00	0.246376812						78df7ff93a2d5adb9908c91a9c18c547846f1bda		brissidae		["geopoint_datum_missing", "rev_geocode_eez", "geopoint_low_precision", "dwc_taxonrank_added", "gbif_reference_added", "gbif_canonicalname_added", "dwc_taxonomicstatus_added", "gbif_genericname_added", "dwc_datasetid_added", "dwc_scientificnameauthorship_replaced", "dwc_continent_added", "dwc_taxonid_added", "idigbio_isocountrycode_added", "gbif_vernacularname_added", "gbif_taxon_corrected", "dwc…		brissus		{"lat": 24.68, "lon": -81.23}		FALSE	FALSE	animalia, echinodermata, echinoidea, spatangoida, brissidae		2		usnm	http://biocol.org/urn:lsid:biocol.org:col:34871		animalia
cc54871a-9b31-41dc-b19f-fdda10847674			preservedspecimen		Clypeaster subdepressus	38176	echinoidea	invertebrate zoology			j. henderson			north america		united states	usa		7ddf754f-d193-4cc9-b351-99906754a03b	10/9/1916	2021-04-18T11:29:37.741747+00:00	0.246376812						af3788cf9573d3b78fed0bdf445238ef4dea7583		clypeasteridae		["geopoint_datum_missing", "rev_geocode_eez", "geopoint_low_precision", "dwc_taxonrank_added", "dwc_originalnameusageid_added", "gbif_vernacularname_added", "dwc_multimedia_added", "gbif_reference_added", "gbif_canonicalname_added", "dwc_taxonomicstatus_added", "gbif_genericname_added", "dwc_datasetid_added", "dwc_scientificnameauthorship_replaced", "dwc_continent_added", "dwc_taxonid_added", "id…		clypeaster		{"lat": 24.45, "lon": -81.92}		FALSE	FALSE	animalia, echinodermata, echinoidea, clypeasteroida, clypeasteridae		10		usnm	http://biocol.org/urn:lsid:biocol.org:col:34871		animalia
98d724bb-d53a-4923-8d87-9a849d4f883e			fossilspecimen		echinometra lucunter	49798	echinoidea	ip			oyen, craig			north america		united states	usa	monroe county	7ddf754f-d193-4cc9-b351-99906754a03b	1991-02-18T00:00:00+00:00	2020-10-14T13:20:05.668229+00:00	0.231884058			recent		quaternary	b8a251ce9c3169edd35467aea4802bcfbe4e2c29	2/18/1991	echinometridae		["geopoint_datum_missing", "rev_geocode_eez", "dwc_taxonrank_added", "gbif_reference_added", "dwc_scientificnameauthorship_added", "gbif_canonicalname_added", "dwc_taxonomicstatus_added", "gbif_genericname_added", "dwc_datasetid_added", "dwc_originalnameusageid_added", "dwc_parentnameusageid_added", "dwc_taxonid_added", "idigbio_isocountrycode_added", "dwc_multimedia_added", "gbif_vernacularname_…		echinometra		{"lat": 24.553, "lon": -82.5875}		FALSE	FALSE					uf			animalia
8657e65a-26b2-4efb-a5fc-decd05d30bef			preservedspecimen		tripneustes ventricosus	36302	echinoidea	invertebrate zoology			j. henderson			north america		united states	usa		7ddf754f-d193-4cc9-b351-99906754a03b		2021-04-18T11:29:37.741747+00:00	0.173913043						c8abcee73badb002046621d61131f4fac25e8795		toxopneustidae		["geopoint_datum_missing", "rev_geocode_eez", "geopoint_low_precision", "dwc_taxonrank_added", "gbif_vernacularname_added", "dwc_multimedia_added", "gbif_reference_added", "gbif_canonicalname_added", "dwc_taxonomicstatus_added", "gbif_genericname_added", "dwc_datasetid_added", "dwc_originalnameusageid_added", "dwc_scientificnameauthorship_replaced", "dwc_continent_added", "dwc_taxonid_added", "id…		tripneustes		{"lat": 24.95, "lon": -80.45}		FALSE	FALSE	animalia, echinodermata, echinoidea, temnopleuroida, toxopneustidae		2		usnm	http://biocol.org/urn:lsid:biocol.org:col:34871		animalia
35861f93-8ac5-4d57-b6c9-f43c0d3dbec3			preservedspecimen		Brissopsis atlantica	e20402	echinoidea	invertebrate zoology			university of miami			north america		united states	usa		7ddf754f-d193-4cc9-b351-99906754a03b	2/26/1969	2021-04-18T11:29:37.741747+00:00	0.289855072						beaa0c09164f1e592cde4bf6a1989ccf851f6a3c		brissidae	g1031	["geopoint_datum_missing", "rev_geocode_eez", "geopoint_low_precision", "dwc_taxonrank_added", "gbif_reference_added", "gbif_canonicalname_added", "dwc_taxonomicstatus_added", "gbif_genericname_added", "dwc_datasetid_added", "dwc_scientificnameauthorship_replaced", "dwc_continent_added", "dwc_taxonid_added", "idigbio_isocountrycode_added", "gbif_taxon_corrected", "dwc_parentnameusageid_added"]		brissopsis		{"lat": 24.575, "lon": -81.1}		FALSE	FALSE	animalia, echinodermata, echinoidea, spatangoida, brissidae		1		usnm	http://biocol.org/urn:lsid:biocol.org:col:34871		animalia
11f6bf51-e4b2-45a9-afbb-3400fb7f8c23			preservedspecimen		lytechinus variegatus	39659	echinoidea	invertebrate zoology			united states fish commission			north america		united states	usa		7ddf754f-d193-4cc9-b351-99906754a03b	2/24/1902	2021-04-18T11:29:37.741747+00:00	0.246376812						42392dadc63e1533294e5586dc734d7e8cc60095		toxopneustidae	usfc/fcfh7295	["geopoint_datum_missing", "rev_geocode_eez", "dwc_taxonrank_added", "dwc_originalnameusageid_added", "gbif_vernacularname_added", "dwc_multimedia_added", "gbif_reference_added", "gbif_canonicalname_added", "dwc_taxonomicstatus_added", "gbif_genericname_added", "dwc_datasetid_added", "dwc_scientificnameauthorship_replaced", "dwc_continent_added", "dwc_taxonid_added", "idigbio_isocountrycode_added…		lytechinus		{"lat": 24.6444, "lon": -81.9411}		FALSE	FALSE	animalia, echinodermata, echinoidea, temnopleuroida, toxopneustidae		5		usnm	http://biocol.org/urn:lsid:biocol.org:col:34871		animalia
df6bacc4-25fe-4390-a9c3-a8233aad2744			preservedspecimen		stylocidaris affinis	14587	echinoidea	invertebrate zoology			united states fish commission			north america		united states	usa		7ddf754f-d193-4cc9-b351-99906754a03b	1885-01-15	2021-04-18T11:29:37.741747+00:00	0.275362319						2afb3bcfcee06938ba32e63d19d14251688257c3		cidaridae	usfc/a2318	["geopoint_datum_missing", "rev_geocode_eez", "dwc_taxonrank_added", "dwc_originalnameusageid_added", "gbif_vernacularname_added", "gbif_reference_added", "gbif_canonicalname_added", "dwc_taxonomicstatus_added", "gbif_genericname_added", "dwc_datasetid_added", "dwc_scientificnameauthorship_replaced", "dwc_continent_added", "dwc_taxonid_added", "idigbio_isocountrycode_added", "gbif_taxon_corrected…		stylocidaris		{"lat": 24.4292, "lon": -81.7667}		FALSE	FALSE	animalia, echinodermata, echinoidea, cidaroida, cidaridae		1		usnm	http://biocol.org/urn:lsid:biocol.org:col:34871		animalia
22a9a6d8-aab4-4693-b757-3e39e8530946			preservedspecimen		Echinocyamus grandiporus	e20469	echinoidea	invertebrate zoology			university of miami			north america		united states	usa		7ddf754f-d193-4cc9-b351-99906754a03b	1/24/1964	2021-04-18T11:29:37.741747+00:00	0.289855072						1033d133912b37b0936adff9b1748bbbed320ede		echinocyamidae	g230	["geopoint_datum_missing", "rev_geocode_eez", "dwc_taxonrank_added", "gbif_reference_added", "gbif_canonicalname_added", "dwc_taxonomicstatus_added", "gbif_genericname_added", "dwc_datasetid_added", "dwc_scientificnameauthorship_replaced", "dwc_continent_added", "dwc_taxonid_added", "idigbio_isocountrycode_added", "gbif_taxon_corrected", "dwc_parentnameusageid_added", "dwc_family_replaced"]		echinocyamus		{"lat": 25.2083, "lon": -80.0333}		FALSE	FALSE	animalia, echinodermata, echinoidea, clypeasteroida, fibulariidae		1		usnm	http://biocol.org/urn:lsid:biocol.org:col:34871		animalia
b3b5eb50-14fd-44c7-bb9d-1ce261b92c98			preservedspecimen		Echinocyamus grandiporus	e20516	echinoidea	invertebrate zoology			university of miami			north america		united states	usa		7ddf754f-d193-4cc9-b351-99906754a03b	2/2/1968	2021-04-18T11:29:37.741747+00:00	0.289855072						51218d1d82d35fa42653159935595cff8bee6a8d		echinocyamidae	g966	["geopoint_datum_missing", "rev_geocode_eez", "dwc_taxonrank_added", "gbif_reference_added", "gbif_canonicalname_added", "dwc_taxonomicstatus_added", "gbif_genericname_added", "dwc_datasetid_added", "dwc_scientificnameauthorship_replaced", "dwc_continent_added", "dwc_taxonid_added", "idigbio_isocountrycode_added", "gbif_taxon_corrected", "dwc_parentnameusageid_added", "dwc_family_replaced"]		echinocyamus		{"lat": 24.1667, "lon": -82.3667}		FALSE	FALSE	animalia, echinodermata, echinoidea, clypeasteroida, fibulariidae		2		usnm	http://biocol.org/urn:lsid:biocol.org:col:34871		animalia
ca76dc61-14f2-4625-a539-932f5d36c0d7			preservedspecimen		Clypeaster subdepressus	e39061	echinoidea	invertebrate zoology			continental shelf associates for blm/ mms			north america		united states	usa		7ddf754f-d193-4cc9-b351-99906754a03b	12/9/1982	2021-04-18T11:29:37.741747+00:00	0.275362319						67a568d501414edd8d8082fcc8b0860985bd8c25		clypeasteridae	3/ii-52-tds	["geopoint_datum_missing", "rev_geocode_eez", "dwc_taxonrank_added", "gbif_vernacularname_added", "dwc_multimedia_added", "gbif_reference_added", "gbif_canonicalname_added", "dwc_taxonomicstatus_added", "gbif_genericname_added", "dwc_datasetid_added", "dwc_scientificnameauthorship_replaced", "dwc_continent_added", "dwc_parentnameusageid_added", "dwc_taxonid_added", "idigbio_isocountrycode_added",…		clypeaster		{"lat": 25.2967, "lon": -81.6633}		FALSE	FALSE	animalia, echinodermata, echinoidea, clypeasteroida, clypeasteridae		3		usnm	http://biocol.org/urn:lsid:biocol.org:col:34871		animalia
4b3e4583-d19a-4ac6-b290-5107882545b2			preservedspecimen		lytechinus variegatus	e36743	echinoidea	invertebrate zoology			kier & sohl			north america		united states	usa		7ddf754f-d193-4cc9-b351-99906754a03b		2021-04-18T11:29:37.741747+00:00	0.217391304						def9a80e69959fff8ca065542c72b50a842e4388		toxopneustidae		["geopoint_datum_missing", "rev_geocode_eez", "dwc_taxonrank_added", "dwc_originalnameusageid_added", "dwc_multimedia_added", "gbif_reference_added", "gbif_canonicalname_added", "dwc_taxonomicstatus_added", "gbif_genericname_added", "dwc_datasetid_added", "dwc_scientificnameauthorship_replaced", "dwc_continent_added", "dwc_taxonid_added", "idigbio_isocountrycode_added", "gbif_vernacularname_added…		lytechinus		{"lat": 24.6858, "lon": -81.0917}		FALSE	FALSE	animalia, echinodermata, echinoidea, temnopleuroida, toxopneustidae		9		usnm	http://biocol.org/urn:lsid:biocol.org:col:34871		animalia
3d1713f8-917d-4fd8-87c1-3b12611f554b			preservedspecimen		stylocidaris affinis	10052	echinoidea	invertebrate zoology			united states fish commission			north america		united states	usa		7ddf754f-d193-4cc9-b351-99906754a03b	1885-01-15	2021-04-18T11:29:37.741747+00:00	0.275362319						6037712548237b5574de80deed0b244a721d6267		cidaridae	usfc/a2318	["geopoint_datum_missing", "rev_geocode_eez", "dwc_taxonrank_added", "dwc_originalnameusageid_added", "gbif_vernacularname_added", "gbif_reference_added", "gbif_canonicalname_added", "dwc_taxonomicstatus_added", "gbif_genericname_added", "dwc_datasetid_added", "dwc_scientificnameauthorship_replaced", "dwc_continent_added", "dwc_taxonid_added", "idigbio_isocountrycode_added", "gbif_taxon_corrected…		stylocidaris		{"lat": 24.4292, "lon": -81.7667}		FALSE	FALSE	animalia, echinodermata, echinoidea, cidaroida, cidaridae		300		usnm	http://biocol.org/urn:lsid:biocol.org:col:34871		animalia
742d92f1-a5aa-480e-ab32-2a02f091dc6b			preservedspecimen		Clypeaster subdepressus	e36659	echinoidea	invertebrate zoology			p. kier & sohl			north america		united states	usa		7ddf754f-d193-4cc9-b351-99906754a03b		2021-04-18T11:29:37.741747+00:00	0.231884058						45bf1e2af063458c8757cceb766d9457334cde43		clypeasteridae		["geopoint_datum_missing", "rev_geocode_eez", "dwc_taxonrank_added", "dwc_originalnameusageid_added", "dwc_multimedia_added", "gbif_reference_added", "gbif_canonicalname_added", "dwc_taxonomicstatus_added", "gbif_genericname_added", "dwc_datasetid_added", "dwc_scientificnameauthorship_replaced", "dwc_continent_added", "dwc_taxonid_added", "idigbio_isocountrycode_added", "gbif_vernacularname_added…		clypeaster		{"lat": 24.6383, "lon": -81.145}		FALSE	FALSE	animalia, echinodermata, echinoidea, clypeasteroida, clypeasteridae		30		usnm	http://biocol.org/urn:lsid:biocol.org:col:34871		animalia
c89e5667-877f-4fe8-84b0-0c60db1ee438			preservedspecimen		Clypeaster ravenelii	e14485	echinoidea	invertebrate zoology			university of miami			north america		united states	usa		7ddf754f-d193-4cc9-b351-99906754a03b	2/26/1969	2021-04-18T11:29:37.741747+00:00	0.246376812						fd9228a4322b750c326d2747fc03fe69fe98375d		clypeasteridae	g1030	["geopoint_datum_missing", "rev_geocode_eez", "geopoint_low_precision", "dwc_taxonrank_added", "dwc_originalnameusageid_added", "dwc_multimedia_added", "gbif_reference_added", "gbif_canonicalname_added", "dwc_taxonomicstatus_added", "gbif_genericname_added", "dwc_datasetid_added", "dwc_scientificnameauthorship_replaced", "dwc_specificepithet_replaced", "dwc_continent_added", "dwc_taxonid_added", …		clypeaster		{"lat": 24.575, "lon": -81.1}		FALSE	FALSE	animalia, echinodermata, echinoidea, clypeasteroida, clypeasteridae		10		usnm	http://biocol.org/urn:lsid:biocol.org:col:34871		animalia
a40fc74f-e18a-4c94-aab2-695cb95f1fb8			preservedspecimen		lytechinus variegatus	39390	echinoidea	invertebrate zoology			j. henderson			north america		united states	usa		7ddf754f-d193-4cc9-b351-99906754a03b	10/9/1911	2021-04-18T11:29:37.741747+00:00	0.231884058						1d0fa2edba1de9c8429b1b1b5b3156e7d6d9939e		toxopneustidae		["geopoint_datum_missing", "rev_geocode_eez", "geopoint_low_precision", "dwc_taxonrank_added", "dwc_originalnameusageid_added", "gbif_vernacularname_added", "dwc_multimedia_added", "gbif_reference_added", "gbif_canonicalname_added", "dwc_taxonomicstatus_added", "gbif_genericname_added", "dwc_datasetid_added", "dwc_scientificnameauthorship_replaced", "dwc_continent_added", "dwc_taxonid_added", "id…		lytechinus		{"lat": 24.63, "lon": -82.92}		FALSE	FALSE	animalia, echinodermata, echinoidea, temnopleuroida, toxopneustidae		1		usnm	http://biocol.org/urn:lsid:biocol.org:col:34871		animalia
6648e974-6927-43be-82e8-cee6bbe523a8			preservedspecimen		Clypeaster ravenelii	4359-echinodermata	echinoidea	invertebrate zoology			snelson; others			north america		united states	usa	monroe county	7ddf754f-d193-4cc9-b351-99906754a03b	1999-05-07T00:00:00+00:00	2018-09-07T15:21:39.551795+00:00	0.202898551						4c29e907380182c70c2c240bdf4fc858684fc213	5/7/1999	clypeasteridae		["geopoint_datum_missing", "rev_geocode_eez", "dwc_taxonrank_added", "dwc_multimedia_added", "gbif_reference_added", "dwc_scientificnameauthorship_added", "gbif_canonicalname_added", "dwc_taxonomicstatus_added", "gbif_genericname_added", "dwc_datasetid_added", "dwc_specificepithet_replaced", "dwc_parentnameusageid_added", "dwc_country_replaced", "dwc_taxonid_added", "idigbio_isocountrycode_added"…		clypeaster		{"lat": 24.4011667, "lon": -82.7958333}		FALSE	FALSE					uf			animalia
eaf50e3a-b7e9-47af-847f-eaa40313e9ad			preservedspecimen		lytechinus variegatus	39418	echinoidea	invertebrate zoology			j. henderson			north america		united states	usa		7ddf754f-d193-4cc9-b351-99906754a03b	10/10/1911	2021-04-18T11:29:37.741747+00:00	0.231884058						70a335541bc7aece88412ac0621baddd4877bc26		toxopneustidae		["geopoint_datum_missing", "rev_geocode_eez", "geopoint_low_precision", "dwc_taxonrank_added", "dwc_originalnameusageid_added", "gbif_vernacularname_added", "dwc_multimedia_added", "gbif_reference_added", "gbif_canonicalname_added", "dwc_taxonomicstatus_added", "gbif_genericname_added", "dwc_datasetid_added", "dwc_scientificnameauthorship_replaced", "dwc_continent_added", "dwc_taxonid_added", "id…		lytechinus		{"lat": 24.63, "lon": -82.92}		FALSE	FALSE	animalia, echinodermata, echinoidea, temnopleuroida, toxopneustidae		1		usnm	http://biocol.org/urn:lsid:biocol.org:col:34871		animalia
8d05813e-e8e9-4fc6-b185-c0949d1fca4a			preservedspecimen			e37010	echinoidea	invertebrate zoology			national marine fisheries service			north america		united states	usa			6/1/1964	2021-04-18T11:29:37.741747+00:00	0.362318841						686c8d6b9a33ad9185aa39d22057fcf9516df41a		echinidae		["geopoint_datum_missing", "rev_geocode_eez", "dwc_continent_added", "idigbio_isocountrycode_added", "taxon_match_failed"]		echinus		{"lat": 24.6567, "lon": -80.6217}		FALSE	FALSE	animalia, echinodermata, echinoidea, echinoida, echinidae		1		usnm	http://biocol.org/urn:lsid:biocol.org:col:34871		animalia
ecf24014-1825-4fb5-86bf-d71b4ff85ee8			preservedspecimen		Brissopsis luzonica	e20551	echinoidea	invertebrate zoology			university of miami			north america		united states	usa		7ddf754f-d193-4cc9-b351-99906754a03b	2/25/1969	2021-04-18T11:29:37.741747+00:00	0.260869565						2bc5f9e747d62e9db9e55950b28b8bdbac167a65		brissidae	g1027	["geopoint_datum_missing", "rev_geocode_eez", "dwc_taxonrank_added", "dwc_originalnameusageid_added", "gbif_vernacularname_added", "dwc_specificepithet_replaced", "gbif_reference_added", "gbif_canonicalname_added", "dwc_taxonomicstatus_added", "gbif_genericname_added", "dwc_datasetid_added", "dwc_continent_added", "dwc_scientificnameauthorship_added", "dwc_taxonid_added", "idigbio_isocountrycode_…		brissopsis		{"lat": 24.4633, "lon": -81.4533}		FALSE	FALSE	animalia, echinodermata, echinoidea, spatangoida, brissidae		1		usnm	http://biocol.org/urn:lsid:biocol.org:col:34871		animalia
3b2939a7-376d-4f49-9f2c-6bf18c6775b1			preservedspecimen		genocidaris maculata	e36523	echinoidea	invertebrate zoology			national marine fisheries service			north america		united states	usa		7ddf754f-d193-4cc9-b351-99906754a03b	5/31/1964	2021-04-18T11:29:37.741747+00:00	0.275362319						e2929c512d3fcf93446ffd6e1126504672611fd9		trigonocidaridae		["geopoint_datum_missing", "rev_geocode_eez", "dwc_taxonrank_added", "dwc_family_replaced", "gbif_reference_added", "gbif_canonicalname_added", "dwc_taxonomicstatus_added", "gbif_genericname_added", "dwc_datasetid_added", "dwc_scientificnameauthorship_replaced", "dwc_continent_added", "dwc_taxonid_added", "idigbio_isocountrycode_added", "gbif_taxon_corrected", "dwc_order_replaced", "dwc_parentnam…		genocidaris		{"lat": 24.335, "lon": -81.9217}		FALSE	FALSE	animalia, echinodermata, echinoidea, temnopleuroida, temnopleuridae		1		usnm	http://biocol.org/urn:lsid:biocol.org:col:34871		animalia
1d29e21d-8cca-45bc-a68e-58706acc19c6			preservedspecimen		stylocidaris affinis	e20467	echinoidea	invertebrate zoology			university of miami			north america		united states	usa		7ddf754f-d193-4cc9-b351-99906754a03b	7/11/1967	2021-04-18T11:29:37.741747+00:00	0.275362319						9060fe77329379ade963013463a597e1bc93b0fb		cidaridae	g844	["geopoint_datum_missing", "rev_geocode_eez", "dwc_taxonrank_added", "dwc_originalnameusageid_added", "gbif_vernacularname_added", "gbif_reference_added", "gbif_canonicalname_added", "dwc_taxonomicstatus_added", "gbif_genericname_added", "dwc_datasetid_added", "dwc_scientificnameauthorship_replaced", "dwc_continent_added", "dwc_taxonid_added", "idigbio_isocountrycode_added", "gbif_taxon_corrected…		stylocidaris		{"lat": 24.6667, "lon": -80.5833}		FALSE	FALSE	animalia, echinodermata, echinoidea, cidaroida, cidaridae		1		usnm	http://biocol.org/urn:lsid:biocol.org:col:34871		animalia
6c8bb0e0-f023-4f9a-aa53-e0d3cffd8c2a			preservedspecimen		stylocidaris affinis	e14120	echinoidea	invertebrate zoology			university of miami			north america		united states	usa		7ddf754f-d193-4cc9-b351-99906754a03b	4/15/1965	2021-04-18T11:29:37.741747+00:00	0.260869565						95c0616355e23ff167593cec2e42f94b0ffb5900		cidaridae	g604	["geopoint_datum_missing", "rev_geocode_eez", "geopoint_low_precision", "dwc_taxonrank_added", "dwc_originalnameusageid_added", "gbif_vernacularname_added", "gbif_reference_added", "gbif_canonicalname_added", "dwc_taxonomicstatus_added", "gbif_genericname_added", "dwc_datasetid_added", "dwc_scientificnameauthorship_replaced", "dwc_continent_added", "dwc_taxonid_added", "idigbio_isocountrycode_add…		stylocidaris		{"lat": 25.2333, "lon": -80.15}		FALSE	FALSE	animalia, echinodermata, echinoidea, cidaroida, cidaridae		1		usnm	http://biocol.org/urn:lsid:biocol.org:col:34871		animalia
193dea2f-c6d8-4a5e-bbba-cbbc562805bd			preservedspecimen		Clypeaster chesheri	e12210	echinoidea	invertebrate zoology			university of miami			north america		united states	usa		7ddf754f-d193-4cc9-b351-99906754a03b	4/26/1969	2021-04-18T11:29:37.741747+00:00	0.289855072						125fe0acff7f9276bcfaca7b8a53d9c80b60d18d		clypeasteridae	g1086	["geopoint_datum_missing", "rev_geocode_eez", "dwc_taxonrank_added", "dwc_multimedia_added", "gbif_reference_added", "gbif_canonicalname_added", "dwc_taxonomicstatus_added", "gbif_genericname_added", "dwc_datasetid_added", "dwc_scientificnameauthorship_replaced", "dwc_continent_added", "dwc_taxonid_added", "idigbio_isocountrycode_added", "gbif_taxon_corrected", "dwc_parentnameusageid_added"]		clypeaster		{"lat": 24.3583, "lon": -82.445}		FALSE	FALSE	animalia, echinodermata, echinoidea, clypeasteroida, clypeasteridae		1		usnm	http://biocol.org/urn:lsid:biocol.org:col:34871		animalia
606d329f-0e2e-4a6f-b34c-26c75e1bbd4d			preservedspecimen		Encope michelini	e40370	echinoidea	invertebrate zoology			united states fish commission			north america		united states	usa		7ddf754f-d193-4cc9-b351-99906754a03b	2/24/1902	2018-04-12T14:40:34.943694+00:00	0.289855072						722a8a8986eec397c9099a529f410d6811868ba2		mellitidae	usfc/fcfh7294	["geopoint_datum_missing", "rev_geocode_eez", "dwc_taxonrank_added", "gbif_vernacularname_added", "gbif_reference_added", "gbif_canonicalname_added", "dwc_taxonomicstatus_added", "gbif_genericname_added", "dwc_datasetid_added", "dwc_scientificnameauthorship_replaced", "dwc_continent_added", "dwc_taxonid_added", "idigbio_isocountrycode_added", "gbif_taxon_corrected", "dwc_parentnameusageid_added"]		encope		{"lat": 24.6736, "lon": -81.9361}		FALSE	FALSE	animalia, echinodermata, echinoidea, clypeasteroida, mellitidae		4		usnm	http://biocol.org/urn:lsid:biocol.org:col:34871		animalia
94ec67aa-c69d-45e7-8c04-c7f4f256680d			fossilspecimen		Clypeaster subdepressus	49999	echinoidea	ip			oyen, craig			north america		united states	usa	monroe county	7ddf754f-d193-4cc9-b351-99906754a03b	1991-09-29T00:00:00+00:00	2020-10-14T13:20:05.668229+00:00	0.231884058			recent		quaternary	08e61f283b382165207a0ebf9830469df7ea53e5	9/29/1991	clypeasteridae		["geopoint_datum_missing", "rev_geocode_eez", "dwc_taxonrank_added", "gbif_reference_added", "dwc_scientificnameauthorship_added", "gbif_canonicalname_added", "dwc_taxonomicstatus_added", "gbif_genericname_added", "dwc_datasetid_added", "dwc_parentnameusageid_added", "dwc_taxonid_added", "idigbio_isocountrycode_added", "dwc_multimedia_added", "gbif_vernacularname_added", "gbif_taxon_corrected", "…		clypeaster		{"lat": 24.6697, "lon": -82.9094}		FALSE	FALSE					uf			animalia
2a5164b4-be22-4e7f-8c57-2b5423abcc68			preservedspecimen		lytechinus variegatus	e39096	echinoidea	invertebrate zoology			continental shelf associates for blm/ mms			north america		united states	usa		7ddf754f-d193-4cc9-b351-99906754a03b	12/8/1982	2021-04-18T11:29:37.741747+00:00	0.246376812						7816b0fc4c7337015569f5144cc9e78dbf3bfcde		toxopneustidae	3/ii-51-oth	["geopoint_datum_missing", "rev_geocode_eez", "geopoint_low_precision", "dwc_taxonrank_added", "gbif_vernacularname_added", "dwc_multimedia_added", "gbif_reference_added", "gbif_canonicalname_added", "dwc_taxonomicstatus_added", "gbif_genericname_added", "dwc_datasetid_added", "dwc_scientificnameauthorship_replaced", "dwc_continent_added", "dwc_parentnameusageid_added", "dwc_taxonid_added", "idig…		lytechinus		{"lat": 25.2944, "lon": -81.8}		FALSE	FALSE	animalia, echinodermata, echinoidea, temnopleuroida, toxopneustidae		4		usnm	http://biocol.org/urn:lsid:biocol.org:col:34871		animalia
e50d93b5-d008-4c1f-bd3a-84a104cce804			preservedspecimen		eucidaris tribuloides	e4820	echinoidea	invertebrate zoology			w. schmitt			north america		united states	usa		7ddf754f-d193-4cc9-b351-99906754a03b	8/8/1924	2021-04-18T11:29:37.741747+00:00	0.260869565						e8378bf651f705d9df947875dcc4e5527edf1d71		cidaridae		["geopoint_datum_missing", "rev_geocode_eez", "dwc_taxonrank_added", "dwc_multimedia_added", "gbif_reference_added", "gbif_canonicalname_added", "gbif_genericname_added", "dwc_datasetid_added", "dwc_originalnameusageid_added", "dwc_scientificnameauthorship_replaced", "dwc_continent_added", "dwc_taxonid_added", "idigbio_isocountrycode_added", "gbif_vernacularname_added", "gbif_taxon_corrected", "d…		eucidaris		{"lat": 24.583, "lon": -81.633}		FALSE	FALSE	animalia, echinodermata, echinoidea, cidaroida, cidaridae		1		usnm	http://biocol.org/urn:lsid:biocol.org:col:34871		animalia
4eb1f3b8-acbf-44f8-bb96-e90b64881d1b			preservedspecimen		genocidaris maculata	1084410	echinoidea	invertebrate zoology			j. henderson			north america		united states	usa		7ddf754f-d193-4cc9-b351-99906754a03b	10/10/1916	2021-04-18T11:29:37.741747+00:00	0.275362319						6916fe8097994d3c600418da077e968069ad3a63		trigonocidaridae		["geopoint_datum_missing", "geopoint_low_precision", "dwc_taxonrank_added", "dwc_family_replaced", "gbif_reference_added", "gbif_canonicalname_added", "dwc_taxonomicstatus_added", "gbif_genericname_added", "dwc_datasetid_added", "dwc_scientificnameauthorship_replaced", "dwc_continent_added", "dwc_taxonid_added", "idigbio_isocountrycode_added", "gbif_taxon_corrected", "dwc_order_replaced", "dwc_pa…		genocidaris		{"lat": 24.55, "lon": -81.77}		FALSE	FALSE	animalia, echinodermata, echinoidea, temnopleuroida, temnopleuridae		3		usnm	http://biocol.org/urn:lsid:biocol.org:col:34871		animalia
931d74b6-2c62-4c20-aa47-392348de0895			preservedspecimen		genocidaris maculata	e12092	echinoidea	invertebrate zoology			university of miami			north america		united states	usa		7ddf754f-d193-4cc9-b351-99906754a03b	2/26/1969	2021-04-18T11:29:37.741747+00:00	0.275362319						f39bc43b050522e62e8d051a6630b43085d53d3d		trigonocidaridae	g1035	["geopoint_datum_missing", "rev_geocode_eez", "dwc_taxonrank_added", "dwc_family_replaced", "gbif_reference_added", "gbif_canonicalname_added", "dwc_taxonomicstatus_added", "gbif_genericname_added", "dwc_datasetid_added", "dwc_scientificnameauthorship_replaced", "dwc_continent_added", "dwc_taxonid_added", "idigbio_isocountrycode_added", "gbif_taxon_corrected", "dwc_order_replaced", "dwc_parentnam…		genocidaris		{"lat": 24.5783, "lon": -80.9767}		FALSE	FALSE	animalia, echinodermata, echinoidea, temnopleuroida, temnopleuridae		9		usnm	http://biocol.org/urn:lsid:biocol.org:col:34871		animalia
638f68f9-274c-4815-a34d-07d6e5a4f911			preservedspecimen		Echinocyamus grandiporus	e36164	echinoidea	invertebrate zoology			national marine fisheries service			north america		united states	usa		7ddf754f-d193-4cc9-b351-99906754a03b	6/2/1964	2021-04-18T11:29:37.741747+00:00	0.289855072						ea62be097c0f508fa664f33ae4f98fee1367100f		echinocyamidae		["geopoint_datum_missing", "rev_geocode_eez", "dwc_taxonrank_added", "gbif_reference_added", "gbif_canonicalname_added", "dwc_taxonomicstatus_added", "gbif_genericname_added", "dwc_datasetid_added", "dwc_scientificnameauthorship_replaced", "dwc_continent_added", "dwc_taxonid_added", "idigbio_isocountrycode_added", "gbif_taxon_corrected", "dwc_parentnameusageid_added", "dwc_family_replaced"]		echinocyamus		{"lat": 24.9133, "lon": -80.0583}		FALSE	FALSE	animalia, echinodermata, echinoidea, clypeasteroida, fibulariidae		6		usnm	http://biocol.org/urn:lsid:biocol.org:col:34871		animalia
1900510b-defb-4c0a-b48a-1b9a23e3cbdc			preservedspecimen		genocidaris maculata	e12089	echinoidea	invertebrate zoology			university of miami			north america		united states	usa		7ddf754f-d193-4cc9-b351-99906754a03b	9/17/1964	2021-04-18T11:29:37.741747+00:00	0.275362319						f4e4f69a055f03db7321719334223bcbadb386da		trigonocidaridae	g379	["geopoint_datum_missing", "rev_geocode_eez", "dwc_taxonrank_added", "dwc_family_replaced", "gbif_reference_added", "gbif_canonicalname_added", "dwc_taxonomicstatus_added", "gbif_genericname_added", "dwc_datasetid_added", "dwc_scientificnameauthorship_replaced", "dwc_continent_added", "dwc_taxonid_added", "idigbio_isocountrycode_added", "gbif_taxon_corrected", "dwc_order_replaced", "dwc_parentnam…		genocidaris		{"lat": 24.5167, "lon": -81.0833}		FALSE	FALSE	animalia, echinodermata, echinoidea, temnopleuroida, temnopleuridae		2		usnm	http://biocol.org/urn:lsid:biocol.org:col:34871		animalia
e41bb5bd-e323-4277-b1d9-bcb960fabf6d			preservedspecimen		Echinocyamus grandiporus	e35813	echinoidea	invertebrate zoology			j. henderson			north america		united states	usa		7ddf754f-d193-4cc9-b351-99906754a03b	10/9/1916	2021-04-18T11:29:37.741747+00:00	0.289855072						8934064f2d30d25f126400acef4958b4e4c3b434		echinocyamidae		["geopoint_datum_missing", "geopoint_low_precision", "dwc_taxonrank_added", "gbif_reference_added", "gbif_canonicalname_added", "dwc_taxonomicstatus_added", "gbif_genericname_added", "dwc_datasetid_added", "dwc_scientificnameauthorship_replaced", "dwc_continent_added", "dwc_taxonid_added", "idigbio_isocountrycode_added", "gbif_taxon_corrected", "dwc_parentnameusageid_added", "dwc_family_replaced"]		echinocyamus		{"lat": 24.55, "lon": -81.77}		FALSE	FALSE	animalia, echinodermata, echinoidea, clypeasteroida, fibulariidae		1		usnm	http://biocol.org/urn:lsid:biocol.org:col:34871		animalia
d520f9d9-4698-45a0-ae61-7281dd27e989			preservedspecimen		stylocidaris affinis	e11969	echinoidea	invertebrate zoology			u.s. fish and wildlife service			north america		united states	usa		7ddf754f-d193-4cc9-b351-99906754a03b	7/26/1957	2021-04-18T11:29:37.741747+00:00	0.260869565						f7f68870845bb62913503a8b654e2192d240e537		cidaridae		["geopoint_datum_missing", "rev_geocode_eez", "geopoint_low_precision", "dwc_taxonrank_added", "dwc_originalnameusageid_added", "gbif_vernacularname_added", "gbif_reference_added", "gbif_canonicalname_added", "dwc_taxonomicstatus_added", "gbif_genericname_added", "dwc_datasetid_added", "dwc_scientificnameauthorship_replaced", "dwc_continent_added", "dwc_taxonid_added", "idigbio_isocountrycode_add…		stylocidaris		{"lat": 25.22, "lon": -80.17}		FALSE	FALSE	animalia, echinodermata, echinoidea, cidaroida, cidaridae		3		usnm	http://biocol.org/urn:lsid:biocol.org:col:34871		animalia
0a824e80-ba41-4dca-9ceb-564e49b10dc4			preservedspecimen		Clypeaster subdepressus	e40548	echinoidea	invertebrate zoology			mote marine lab for blm / mms			north america		united states	usa		7ddf754f-d193-4cc9-b351-99906754a03b	11/18/1980	2018-04-12T14:40:34.943694+00:00	0.275362319						ac2a5a5ed0a1c6b3eb840a56d3177b91de72830a		clypeasteridae	1/iii-20-ots	["geopoint_datum_missing", "rev_geocode_eez", "dwc_taxonrank_added", "dwc_originalnameusageid_added", "gbif_vernacularname_added", "dwc_multimedia_added", "gbif_reference_added", "gbif_canonicalname_added", "dwc_taxonomicstatus_added", "gbif_genericname_added", "dwc_datasetid_added", "dwc_scientificnameauthorship_replaced", "dwc_continent_added", "dwc_taxonid_added", "idigbio_isocountrycode_added…		clypeaster		{"lat": 25.2889, "lon": -82.1622}		FALSE	FALSE	animalia, echinodermata, echinoidea, clypeasteroida, clypeasteridae		1		usnm	http://biocol.org/urn:lsid:biocol.org:col:34871		animalia
8fcb3d6c-fc0b-4c0b-978b-9c38ee9bfc9e			preservedspecimen		lytechinus variegatus	e39097	echinoidea	invertebrate zoology			continental shelf associates for blm/ mms			north america		united states	usa		7ddf754f-d193-4cc9-b351-99906754a03b	6/3/1983	2021-04-18T11:29:37.741747+00:00	0.246376812						4e04957e5a1e7d9cb1a8166f8acead45dd703e2b		toxopneustidae	3/iii-51-tds	["geopoint_datum_missing", "rev_geocode_eez", "geopoint_low_precision", "dwc_taxonrank_added", "gbif_vernacularname_added", "dwc_multimedia_added", "gbif_reference_added", "gbif_canonicalname_added", "dwc_taxonomicstatus_added", "gbif_genericname_added", "dwc_datasetid_added", "dwc_scientificnameauthorship_replaced", "dwc_continent_added", "dwc_parentnameusageid_added", "dwc_taxonid_added", "idig…		lytechinus		{"lat": 25.2944, "lon": -81.8}		FALSE	FALSE	animalia, echinodermata, echinoidea, temnopleuroida, toxopneustidae		4		usnm	http://biocol.org/urn:lsid:biocol.org:col:34871		animalia
315a4539-3a3d-4723-8975-8b045149f82f			preservedspecimen		coelopleurus floridanus	e25689	echinoidea	invertebrate zoology			w. schmitt & a. pearse			north america		united states	usa		7ddf754f-d193-4cc9-b351-99906754a03b		2021-04-18T11:29:37.741747+00:00	0.231884058						aed130413befedb8aec12068c3b466804843b0d4		arbaciidae		["geopoint_datum_missing", "rev_geocode_eez", "geopoint_low_precision", "dwc_taxonrank_added", "gbif_reference_added", "gbif_canonicalname_added", "gbif_genericname_added", "dwc_datasetid_added", "dwc_scientificnameauthorship_replaced", "dwc_continent_added", "dwc_taxonid_added", "idigbio_isocountrycode_added", "gbif_taxon_corrected", "dwc_taxonomicstatus_added", "dwc_parentnameusageid_added"]		coelopleurus		{"lat": 24.67, "lon": -81.58}		FALSE	FALSE	animalia, echinodermata, echinoidea, arbacioida, arbaciidae		4		usnm	http://biocol.org/urn:lsid:biocol.org:col:34871		animalia
2294e25d-6add-4fba-866f-46fc78fc8320			preservedspecimen		lytechinus variegatus	e36415	echinoidea	invertebrate zoology			kier & sohl			north america		united states	usa		7ddf754f-d193-4cc9-b351-99906754a03b		2021-04-18T11:29:37.741747+00:00	0.231884058						c99d7e262316f6d204e919eeeaa4bfc568842c35		toxopneustidae		["geopoint_datum_missing", "dwc_taxonrank_added", "dwc_originalnameusageid_added", "dwc_multimedia_added", "gbif_reference_added", "gbif_canonicalname_added", "dwc_taxonomicstatus_added", "gbif_genericname_added", "dwc_datasetid_added", "dwc_scientificnameauthorship_replaced", "dwc_continent_added", "dwc_taxonid_added", "idigbio_isocountrycode_added", "gbif_vernacularname_added", "gbif_taxon_corr…		lytechinus		{"lat": 24.8017, "lon": -80.8483}		FALSE	FALSE	animalia, echinodermata, echinoidea, temnopleuroida, toxopneustidae		60		usnm	http://biocol.org/urn:lsid:biocol.org:col:34871		animalia
64a86436-3c68-4fdf-94d6-2b254338510c			preservedspecimen		echinometra viridis	39405	echinoidea	invertebrate zoology			j. henderson			north america		united states	usa		7ddf754f-d193-4cc9-b351-99906754a03b	10/10/1911	2021-04-18T11:29:37.741747+00:00	0.289855072						7a9fc1983c02aef0ad3dbc9442de51d9dcb6da0d		echinometridae		["geopoint_datum_missing", "dwc_taxonrank_added", "dwc_multimedia_added", "gbif_reference_added", "gbif_canonicalname_added", "dwc_taxonomicstatus_added", "gbif_genericname_added", "dwc_datasetid_added", "dwc_scientificnameauthorship_replaced", "dwc_continent_added", "dwc_taxonid_added", "idigbio_isocountrycode_added", "gbif_taxon_corrected", "dwc_order_replaced", "dwc_parentnameusageid_added"]		echinometra		{"lat": 24.5517, "lon": -81.7967}		FALSE	FALSE	animalia, echinodermata, echinoidea, echinoida, echinometridae		1		usnm	http://biocol.org/urn:lsid:biocol.org:col:34871		animalia
1e27d1bf-299a-4fe0-b39e-421d65a0bf38			preservedspecimen		Clypeaster maulwarensis	e20549	echinoidea	invertebrate zoology			university of miami			north america		bahamas	bhs		7ddf754f-d193-4cc9-b351-99906754a03b	8/31/1967	2021-04-18T11:29:37.741747+00:00	0.260869565						392c4314633246a30d547e5804b3d8bdb323749c		clypeasteridae	g873	["geopoint_datum_missing", "rev_geocode_eez", "dwc_taxonrank_added", "dwc_multimedia_added", "gbif_reference_added", "gbif_canonicalname_added", "dwc_taxonomicstatus_added", "gbif_genericname_added", "dwc_datasetid_added", "dwc_specificepithet_replaced", "dwc_continent_added", "dwc_scientificnameauthorship_added", "dwc_taxonid_added", "idigbio_isocountrycode_added", "gbif_taxon_corrected", "dwc_p…		clypeaster		{"lat": 24.0833, "lon": -79.8833}		FALSE	FALSE	animalia, echinodermata, echinoidea, clypeasteroida, clypeasteridae		1		usnm	http://biocol.org/urn:lsid:biocol.org:col:34871		animalia
a1758622-0f6a-44d1-b7a4-d5aa1806e557			preservedspecimen		Encope michelini	e39067	echinoidea	invertebrate zoology			continental shelf associates for blm/ mms			north america		united states	usa		7ddf754f-d193-4cc9-b351-99906754a03b	12/8/1982	2021-04-18T11:29:37.741747+00:00	0.275362319						ad6a56a4e95f0714871b017fea58cacee534f8cb		mellitidae	3/ii-51-tds	["geopoint_datum_missing", "rev_geocode_eez", "geopoint_low_precision", "dwc_taxonrank_added", "gbif_vernacularname_added", "dwc_specificepithet_replaced", "gbif_reference_added", "gbif_canonicalname_added", "dwc_taxonomicstatus_added", "gbif_genericname_added", "dwc_datasetid_added", "dwc_scientificnameauthorship_replaced", "dwc_continent_added", "dwc_parentnameusageid_added", "dwc_taxonid_added…		encope		{"lat": 25.2944, "lon": -81.8}		FALSE	FALSE	animalia, echinodermata, echinoidea, clypeasteroida, mellitidae		2		usnm	http://biocol.org/urn:lsid:biocol.org:col:34871		animalia
ae70d86f-b538-43ac-9be1-561420d16a20			preservedspecimen		lytechinus variegatus	e26780	echinoidea	invertebrate zoology			m. l. jones			north america		united states	usa		7ddf754f-d193-4cc9-b351-99906754a03b	6/6/1965	2018-05-09T09:17:43.629029+00:00	0.217391304						5fd1853494f63fa3c327b5488bc6a20a9a5a92c9		toxopneustidae		["geopoint_datum_missing", "rev_geocode_eez", "dwc_taxonrank_added", "dwc_originalnameusageid_added", "dwc_multimedia_added", "gbif_reference_added", "gbif_canonicalname_added", "dwc_taxonomicstatus_added", "gbif_genericname_added", "dwc_datasetid_added", "dwc_scientificnameauthorship_replaced", "dwc_continent_added", "dwc_taxonid_added", "idigbio_isocountrycode_added", "gbif_vernacularname_added…		lytechinus		{"lat": 24.551, "lon": -81.7325}		FALSE	FALSE	animalia, echinodermata, echinoidea, temnopleuroida, toxopneustidae		1		usnm	http://biocol.org/urn:lsid:biocol.org:col:34871		animalia
ca556062-fffa-485d-aadd-0a6c2b416d0b			preservedspecimen		genocidaris maculata	e36526	echinoidea	invertebrate zoology			national marine fisheries service			north america		united states	usa		7ddf754f-d193-4cc9-b351-99906754a03b	6/1/1964	2021-04-18T11:29:37.741747+00:00	0.275362319						02b6de54c005aa934ef7ebe0964a0e96ba028628		trigonocidaridae		["geopoint_datum_missing", "rev_geocode_eez", "dwc_taxonrank_added", "dwc_family_replaced", "gbif_reference_added", "gbif_canonicalname_added", "dwc_taxonomicstatus_added", "gbif_genericname_added", "dwc_datasetid_added", "dwc_scientificnameauthorship_replaced", "dwc_continent_added", "dwc_taxonid_added", "idigbio_isocountrycode_added", "gbif_taxon_corrected", "dwc_order_replaced", "dwc_parentnam…		genocidaris		{"lat": 24.4717, "lon": -80.6767}		FALSE	FALSE	animalia, echinodermata, echinoidea, temnopleuroida, temnopleuridae		1		usnm	http://biocol.org/urn:lsid:biocol.org:col:34871		animalia
b75c1797-5f33-4656-8a66-7ae6201fb61d			preservedspecimen		lytechinus variegatus	e39100	echinoidea	invertebrate zoology			continental shelf associates for blm/ mms			north america		united states	usa		7ddf754f-d193-4cc9-b351-99906754a03b	6/4/1983	2021-04-18T11:29:37.741747+00:00	0.260869565						246011c60feda37ef9fdd684f4c89c96edf6dab3		toxopneustidae	3/iii-52-tds	["geopoint_datum_missing", "rev_geocode_eez", "dwc_taxonrank_added", "gbif_vernacularname_added", "dwc_multimedia_added", "gbif_reference_added", "gbif_canonicalname_added", "dwc_taxonomicstatus_added", "gbif_genericname_added", "dwc_datasetid_added", "dwc_scientificnameauthorship_replaced", "dwc_continent_added", "dwc_parentnameusageid_added", "dwc_taxonid_added", "idigbio_isocountrycode_added",…		lytechinus		{"lat": 25.2967, "lon": -81.6633}		FALSE	FALSE	animalia, echinodermata, echinoidea, temnopleuroida, toxopneustidae		10		usnm	http://biocol.org/urn:lsid:biocol.org:col:34871		animalia
2a31a961-1c24-4426-bdad-be0f106750ad			preservedspecimen		Clypeaster subdepressus	e32924	echinoidea	invertebrate zoology			continental shelf associates for blm/ mms					united states	usa		7ddf754f-d193-4cc9-b351-99906754a03b	11/18/1980	2018-04-12T14:40:34.943694+00:00	0.246376812						26c72959f816227a59d13b67b716e7ec0106678d		clypeasteridae	1/iii-19a	["geopoint_datum_missing", "rev_geocode_eez", "geopoint_low_precision", "dwc_taxonrank_added", "dwc_originalnameusageid_added", "gbif_vernacularname_added", "dwc_multimedia_added", "gbif_reference_added", "gbif_canonicalname_added", "dwc_taxonomicstatus_added", "gbif_genericname_added", "dwc_datasetid_added", "dwc_scientificnameauthorship_replaced", "dwc_taxonid_added", "idigbio_isocountrycode_ad…		clypeaster		{"lat": 25.2894, "lon": -82.15}		FALSE	FALSE	animalia, echinodermata, echinoidea, clypeasteroida, clypeasteridae		1		usnm	http://biocol.org/urn:lsid:biocol.org:col:34871		animalia
56bf212d-b4a3-4d09-b050-a5d879cf4a3b			preservedspecimen		Echinocyamus grandiporus	e35984	echinoidea	invertebrate zoology						north america		united states	usa		7ddf754f-d193-4cc9-b351-99906754a03b	4/9/1960	2021-04-18T11:29:37.741747+00:00	0.260869565						2ced904c369330f2133fcab591cfc8668be9ed2d		echinocyamidae		["geopoint_datum_missing", "rev_geocode_eez", "geopoint_low_precision", "dwc_taxonrank_added", "gbif_reference_added", "gbif_canonicalname_added", "dwc_taxonomicstatus_added", "gbif_genericname_added", "dwc_datasetid_added", "dwc_scientificnameauthorship_replaced", "dwc_continent_added", "dwc_taxonid_added", "idigbio_isocountrycode_added", "gbif_taxon_corrected", "dwc_parentnameusageid_added", "d…		echinocyamus		{"lat": 24.88, "lon": -80.07}		FALSE	FALSE	animalia, echinodermata, echinoidea, clypeasteroida, fibulariidae		15		usnm	http://biocol.org/urn:lsid:biocol.org:col:34871		animalia
95879c8c-fe4c-4faa-b4e2-8ff3487c12fc			preservedspecimen		Echinocyamus grandiporus	e37105	echinoidea	invertebrate zoology			university of miami			north america		united states	usa		7ddf754f-d193-4cc9-b351-99906754a03b	4/15/1965	2021-04-18T11:29:37.741747+00:00	0.275362319						383b4faabda588bf9ee80d9f74e76591044e1e0d		echinocyamidae	g606	["geopoint_datum_missing", "rev_geocode_eez", "geopoint_low_precision", "dwc_taxonrank_added", "gbif_reference_added", "gbif_canonicalname_added", "dwc_taxonomicstatus_added", "gbif_genericname_added", "dwc_datasetid_added", "dwc_scientificnameauthorship_replaced", "dwc_continent_added", "dwc_taxonid_added", "idigbio_isocountrycode_added", "gbif_taxon_corrected", "dwc_parentnameusageid_added", "d…		echinocyamus		{"lat": 25.3, "lon": -80.0667}		FALSE	FALSE	animalia, echinodermata, echinoidea, clypeasteroida, fibulariidae		8		usnm	http://biocol.org/urn:lsid:biocol.org:col:34871		animalia
d0e3b908-4efa-4875-86ae-4f5cacffcc59			preservedspecimen		lytechinus variegatus	e35207	echinoidea	invertebrate zoology			raney, wang & cole			north america		united states	usa		7ddf754f-d193-4cc9-b351-99906754a03b	4/30/1968	2018-04-12T14:40:34.943694+00:00	0.217391304						06959322e34f44794e34aa36dd28b30e52684fac		toxopneustidae		["geopoint_datum_missing", "rev_geocode_eez", "dwc_taxonrank_added", "dwc_originalnameusageid_added", "gbif_vernacularname_added", "dwc_multimedia_added", "gbif_reference_added", "gbif_canonicalname_added", "dwc_taxonomicstatus_added", "gbif_genericname_added", "dwc_datasetid_added", "dwc_scientificnameauthorship_replaced", "dwc_continent_added", "dwc_taxonid_added", "idigbio_isocountrycode_added…		lytechinus		{"lat": 25.1982, "lon": -80.5356}		FALSE	FALSE	animalia, echinodermata, echinoidea, temnopleuroida, toxopneustidae		1		usnm	http://biocol.org/urn:lsid:biocol.org:col:34871		animalia
960be2da-c24c-4d68-aa18-8fd0be7ff8fa			preservedspecimen		eucidaris tribuloides	39463	echinoidea	invertebrate zoology			j. henderson			north america		united states	usa		7ddf754f-d193-4cc9-b351-99906754a03b	10/10/1911	2021-04-18T11:29:37.741747+00:00	0.246376812						4017e638056c04b437193d250549316718e6edd2		cidaridae		["geopoint_datum_missing", "rev_geocode_eez", "geopoint_low_precision", "dwc_taxonrank_added", "gbif_vernacularname_added", "dwc_multimedia_added", "gbif_reference_added", "gbif_canonicalname_added", "dwc_taxonomicstatus_added", "gbif_genericname_added", "dwc_datasetid_added", "dwc_originalnameusageid_added", "dwc_scientificnameauthorship_replaced", "dwc_continent_added", "dwc_taxonid_added", "id…		eucidaris		{"lat": 24.63, "lon": -82.92}		FALSE	FALSE	animalia, echinodermata, echinoidea, cidaroida, cidaridae		3		usnm	http://biocol.org/urn:lsid:biocol.org:col:34871		animalia
0d1624ac-1032-459f-ae04-57aba6a369db			preservedspecimen		stylocidaris lineata	e14160	echinoidea	invertebrate zoology			university of miami			north america		united states	usa		7ddf754f-d193-4cc9-b351-99906754a03b	4/14/1965	2021-04-18T11:29:37.741747+00:00	0.289855072						002cd20dd1841b65d6a38845f8d70f52a3079aa5		cidaridae	g579	["geopoint_datum_missing", "rev_geocode_eez", "geopoint_low_precision", "dwc_taxonrank_added", "gbif_reference_added", "gbif_canonicalname_added", "dwc_taxonomicstatus_added", "gbif_genericname_added", "dwc_datasetid_added", "dwc_scientificnameauthorship_replaced", "dwc_continent_added", "dwc_taxonid_added", "idigbio_isocountrycode_added", "gbif_taxon_corrected", "dwc_parentnameusageid_added"]		stylocidaris		{"lat": 24.4167, "lon": -81.5}		FALSE	FALSE	animalia, echinodermata, echinoidea, cidaroida, cidaridae		1		usnm	http://biocol.org/urn:lsid:biocol.org:col:34871		animalia
49d4bc2f-6bc7-4a07-98e2-e90ac15f35fd			preservedspecimen		Clypeaster rosaceus	e25339	echinoidea	invertebrate zoology			w. schmitt			north america		united states	usa		7ddf754f-d193-4cc9-b351-99906754a03b	7/20/1924	2021-04-18T11:29:37.741747+00:00	0.260869565						30c7a42267223d0f4a6ff8a3a29a0293839abd6c		clypeasteridae		["geopoint_datum_missing", "rev_geocode_eez", "dwc_taxonrank_added", "dwc_originalnameusageid_added", "gbif_vernacularname_added", "dwc_multimedia_added", "gbif_reference_added", "gbif_canonicalname_added", "dwc_taxonomicstatus_added", "gbif_genericname_added", "dwc_datasetid_added", "dwc_scientificnameauthorship_replaced", "dwc_continent_added", "dwc_taxonid_added", "idigbio_isocountrycode_added…		clypeaster		{"lat": 24.6167, "lon": -82.9167}		FALSE	FALSE	animalia, echinodermata, echinoidea, clypeasteroida, clypeasteridae		1		usnm	http://biocol.org/urn:lsid:biocol.org:col:34871		animalia
9bd671f1-e349-45fe-bfbf-52150066c3b9			preservedspecimen		arbacia punctulata	e12186	echinoidea	invertebrate zoology			university of miami			north america		united states	usa		7ddf754f-d193-4cc9-b351-99906754a03b	4/15/1965	2021-04-18T11:29:37.741747+00:00	0.246376812						019f9d708f52c1a70a885041df1bcd7c639cc6ca		arbaciidae	g603	["geopoint_datum_missing", "rev_geocode_eez", "geopoint_low_precision", "dwc_taxonrank_added", "dwc_originalnameusageid_added", "gbif_vernacularname_added", "dwc_multimedia_added", "gbif_reference_added", "gbif_canonicalname_added", "dwc_taxonomicstatus_added", "gbif_genericname_added", "dwc_datasetid_added", "dwc_scientificnameauthorship_replaced", "dwc_continent_added", "dwc_taxonid_added", "id…		arbacia		{"lat": 25.2, "lon": -80.2}		FALSE	FALSE	animalia, echinodermata, echinoidea, arbacioida, arbaciidae		3		usnm	http://biocol.org/urn:lsid:biocol.org:col:34871		animalia
48d020f9-a3ee-4cf3-a4b4-92b9eadb6487			preservedspecimen		lytechinus variegatus	e39049	echinoidea	invertebrate zoology			continental shelf associates for blm/ mms			north america		united states	usa		7ddf754f-d193-4cc9-b351-99906754a03b	12/8/1982	2021-04-18T11:29:37.741747+00:00	0.246376812						0de33753208cd1fce8d9fa7352e8059877495783		toxopneustidae	3/ii-51-tds	["geopoint_datum_missing", "rev_geocode_eez", "geopoint_low_precision", "dwc_taxonrank_added", "gbif_vernacularname_added", "dwc_multimedia_added", "gbif_reference_added", "gbif_canonicalname_added", "dwc_taxonomicstatus_added", "gbif_genericname_added", "dwc_datasetid_added", "dwc_scientificnameauthorship_replaced", "dwc_continent_added", "dwc_parentnameusageid_added", "dwc_taxonid_added", "idig…		lytechinus		{"lat": 25.2944, "lon": -81.8}		FALSE	FALSE	animalia, echinodermata, echinoidea, temnopleuroida, toxopneustidae		1		usnm	http://biocol.org/urn:lsid:biocol.org:col:34871		animalia
3c7ffecf-09fb-48e1-8b4e-f737f2bad6f0			preservedspecimen		trigonocidaris albida	ech-1404	echinoidea	iz			steamer bibb, louis f. pourtales, william stimpson			north america		united states	usa		7ddf754f-d193-4cc9-b351-99906754a03b	1868-01-01	2021-05-20T20:34:53.226246+00:00	0.362318841						0894d4af8f8116fa483d774429eba7446148862d	1868-01-01/1868-12-31	trigonocidaridae		["geopoint_datum_error", "rev_geocode_eez", "dwc_taxonrank_added", "gbif_reference_added", "gbif_genericname_added", "dwc_parentnameusageid_added", "dwc_datasetid_added", "dwc_continent_added", "idigbio_isocountrycode_added", "dwc_taxonomicstatus_added", "dwc_taxonid_added", "gbif_taxon_corrected", "gbif_canonicalname_added"]		trigonocidaris		{"lat": 24.483344, "lon": -81.81846}		FALSE	FALSE	animalia echinodermata echinoidea camarodonta trigonocidaridae trigonocidaris albida		10		mcz	b4640710-8e03-11d8-b956-b8a03c50a862		animalia
2b8d9a1b-40db-4b8c-a389-7b181267e17e			preservedspecimen		Clypeaster subdepressus	8993	echinoidea	invertebrate zoology			united states fish commission			north america		united states	usa		7ddf754f-d193-4cc9-b351-99906754a03b	1885-03-19	2021-04-18T11:29:37.741747+00:00	0.260869565						bcf9f8202a1c154ee3358d9207a5f451bec52f08		clypeasteridae	usfc/a2414	["geopoint_datum_missing", "rev_geocode_eez", "dwc_taxonrank_added", "dwc_originalnameusageid_added", "gbif_vernacularname_added", "dwc_multimedia_added", "gbif_reference_added", "gbif_canonicalname_added", "dwc_taxonomicstatus_added", "gbif_genericname_added", "dwc_datasetid_added", "dwc_scientificnameauthorship_replaced", "dwc_continent_added", "dwc_taxonid_added", "idigbio_isocountrycode_added…		clypeaster		{"lat": 25.075, "lon": -82.9875}		FALSE	FALSE	animalia, echinodermata, echinoidea, clypeasteroida, clypeasteridae		1		usnm	http://biocol.org/urn:lsid:biocol.org:col:34871		animalia
0f67dc58-c017-422d-b940-a4d011e4d5be			preservedspecimen		genocidaris maculata	e12078	echinoidea	invertebrate zoology			university of miami			north america		united states	usa		7ddf754f-d193-4cc9-b351-99906754a03b	6/21/1963	2021-04-18T11:29:37.741747+00:00	0.275362319						d008146f50ec073120f0d4888ca516e5eae74578		trigonocidaridae	g133	["geopoint_datum_missing", "rev_geocode_eez", "dwc_taxonrank_added", "dwc_family_replaced", "gbif_reference_added", "gbif_canonicalname_added", "dwc_taxonomicstatus_added", "gbif_genericname_added", "dwc_datasetid_added", "dwc_scientificnameauthorship_replaced", "dwc_continent_added", "dwc_taxonid_added", "idigbio_isocountrycode_added", "gbif_taxon_corrected", "dwc_order_replaced", "dwc_parentnam…		genocidaris		{"lat": 24.4833, "lon": -80.9667}		FALSE	FALSE	animalia, echinodermata, echinoidea, temnopleuroida, temnopleuridae		1		usnm	http://biocol.org/urn:lsid:biocol.org:col:34871		animalia
4878595e-8ab5-4441-8322-20f86bcbbf09			preservedspecimen		Leodia sexiesperforata	36333	echinoidea	invertebrate zoology			united states fish commission			north america		united states	usa		7ddf754f-d193-4cc9-b351-99906754a03b	2/24/1902	2021-04-18T11:29:37.741747+00:00	0.275362319						4ba259d9a12819758a1f048c6a737a424c2c2378		mellitidae	usfc/fcfh7287	["geopoint_datum_missing", "rev_geocode_eez", "dwc_taxonrank_added", "gbif_vernacularname_added", "gbif_reference_added", "gbif_canonicalname_added", "dwc_taxonomicstatus_added", "gbif_genericname_added", "dwc_datasetid_added", "dwc_originalnameusageid_added", "dwc_scientificnameauthorship_replaced", "dwc_continent_added", "dwc_taxonid_added", "idigbio_isocountrycode_added", "gbif_taxon_corrected…		leodia		{"lat": 24.6792, "lon": -81.8944}		FALSE	FALSE	animalia, echinodermata, echinoidea, clypeasteroida, mellitidae		1		usnm	http://biocol.org/urn:lsid:biocol.org:col:34871		animalia
71873ff5-8a49-47c7-8bc0-2fbf3a8325b2			preservedspecimen		eucidaris tribuloides	3480-echinodermata	echinoidea	invertebrate zoology			bell, t.; olaivar, b.			north america		united states	usa		7ddf754f-d193-4cc9-b351-99906754a03b	2003-04-25T00:00:00+00:00	2018-04-12T14:46:51.181868+00:00	0.188405797						fbf47ceed5e972ea5a9d84d41f2c0fb7aac08b4d	4/25/2003	cidaridae		["geopoint_datum_missing", "rev_geocode_eez", "dwc_taxonrank_added", "dwc_multimedia_added", "gbif_reference_added", "gbif_canonicalname_added", "dwc_taxonomicstatus_added", "gbif_genericname_added", "dwc_datasetid_added", "dwc_originalnameusageid_added", "dwc_scientificnameauthorship_replaced", "gbif_vernacularname_added", "dwc_country_replaced", "dwc_taxonid_added", "idigbio_isocountrycode_adde…		eucidaris		{"lat": 24.59605, "lon": -82.6747833}		FALSE	FALSE					uf			animalia
cc98ec08-ae7d-45ba-8962-e122e4d91cb3			preservedspecimen		Clypeaster rosaceus	e26769	echinoidea	invertebrate zoology			m. l. jones			north america		united states	usa		7ddf754f-d193-4cc9-b351-99906754a03b	6/6/1965	2018-04-12T14:40:34.943694+00:00	0.231884058						1be1b99e7568bc4698981da0e688a52dad654965		clypeasteridae		["geopoint_datum_missing", "rev_geocode_eez", "dwc_taxonrank_added", "dwc_originalnameusageid_added", "dwc_multimedia_added", "gbif_reference_added", "gbif_canonicalname_added", "dwc_taxonomicstatus_added", "gbif_genericname_added", "dwc_datasetid_added", "dwc_scientificnameauthorship_replaced", "dwc_continent_added", "dwc_taxonid_added", "idigbio_isocountrycode_added", "gbif_vernacularname_added…		clypeaster		{"lat": 24.551, "lon": -81.7325}		FALSE	FALSE	animalia, echinodermata, echinoidea, clypeasteroida, clypeasteridae		1		usnm	http://biocol.org/urn:lsid:biocol.org:col:34871		animalia
19ed206f-6fc3-49b1-ad2d-811d49eab9ef			preservedspecimen		Clypeaster subdepressus	e41077	echinoidea	invertebrate zoology			lgl ecological research associates/ environmental science and engineering for blm/ mms			north america		united states	usa		7ddf754f-d193-4cc9-b351-99906754a03b	9/17/1985	2021-04-18T11:29:37.741747+00:00	0.275362319						1ccd41cf80d764f36a7a6a9e3fb7307b01ca6516		clypeasteridae	5/viii-55-tds	["geopoint_datum_missing", "rev_geocode_eez", "dwc_taxonrank_added", "dwc_originalnameusageid_added", "gbif_vernacularname_added", "dwc_multimedia_added", "gbif_reference_added", "gbif_canonicalname_added", "dwc_taxonomicstatus_added", "gbif_genericname_added", "dwc_datasetid_added", "dwc_scientificnameauthorship_replaced", "dwc_continent_added", "dwc_taxonid_added", "idigbio_isocountrycode_added…		clypeaster		{"lat": 24.6028, "lon": -82.6994}		FALSE	FALSE	animalia, echinodermata, echinoidea, clypeasteroida, clypeasteridae		1		usnm	http://biocol.org/urn:lsid:biocol.org:col:34871		animalia
72698df1-51a5-42f5-9afc-e0203d7127f1			preservedspecimen		echinometra lucunter	36306	echinoidea	invertebrate zoology			j. henderson			north america		united states	usa		7ddf754f-d193-4cc9-b351-99906754a03b	10/10/1911	2021-04-18T11:29:37.741747+00:00	0.260869565						7786796cce7a763473d2e63210fc89b3b11fac32		echinometridae		["geopoint_datum_missing", "dwc_taxonrank_added", "gbif_vernacularname_added", "dwc_multimedia_added", "gbif_reference_added", "gbif_canonicalname_added", "dwc_taxonomicstatus_added", "gbif_genericname_added", "dwc_datasetid_added", "dwc_originalnameusageid_added", "dwc_scientificnameauthorship_replaced", "dwc_continent_added", "dwc_taxonid_added", "idigbio_isocountrycode_added", "gbif_taxon_corr…		echinometra		{"lat": 24.5517, "lon": -81.7967}		FALSE	FALSE	animalia, echinodermata, echinoidea, echinoida, echinometridae		1		usnm	http://biocol.org/urn:lsid:biocol.org:col:34871		animalia
82bac6df-1650-4525-b6cb-a36cbade2e82			preservedspecimen			e12349	echinoidea	invertebrate zoology			university of miami			north america		united states	usa			1/26/1965	2021-04-18T11:29:37.741747+00:00	0.347826087						9c2ec3e8c58083b90ce62971b42e4c02db0a735d		echinidae	g482	["geopoint_datum_missing", "rev_geocode_eez", "geopoint_low_precision", "dwc_continent_added", "idigbio_isocountrycode_added", "taxon_match_failed"]		echinus		{"lat": 24.4833, "lon": -80.9}		FALSE	FALSE	animalia, echinodermata, echinoidea, echinoida, echinidae		3		usnm	http://biocol.org/urn:lsid:biocol.org:col:34871		animalia
f879f720-cf5d-420a-823d-360928b9f02f			fossilspecimen		Schizaster orbignyanus	68811	echinoidea	ip			burgess, george			north america		united states	usa		7ddf754f-d193-4cc9-b351-99906754a03b	1995-04-26T00:00:00+00:00	2020-10-14T13:20:05.668229+00:00	0.275362319			recent		quaternary	2ee407ccb1324ada0e9f236e7d2e2225eb8ced32	4/26/1995	schizasteridae	ghb95-61	["geopoint_datum_missing", "rev_geocode_eez", "dwc_taxonrank_added", "gbif_reference_added", "dwc_scientificnameauthorship_added", "gbif_canonicalname_added", "dwc_taxonomicstatus_added", "gbif_genericname_added", "dwc_datasetid_added", "dwc_parentnameusageid_added", "dwc_taxonid_added", "idigbio_isocountrycode_added", "gbif_taxon_corrected"]		schizaster		{"lat": 24.3993, "lon": -82.2368}		FALSE	FALSE					uf			animalia
3a988ad2-0ee9-465e-a92e-0813d8e85777			preservedspecimen		caenopedina cubensis	e4479	echinoidea	invertebrate zoology						north america		united states	usa		7ddf754f-d193-4cc9-b351-99906754a03b	10/10/1918	2021-04-18T11:29:37.741747+00:00	0.275362319						34414c8e392a7f3731d09cb11041541b543a1e2a		pedinidae		["geopoint_datum_missing", "rev_geocode_eez", "geopoint_low_precision", "dwc_taxonrank_added", "gbif_reference_added", "gbif_canonicalname_added", "dwc_taxonomicstatus_added", "gbif_genericname_added", "dwc_datasetid_added", "dwc_scientificnameauthorship_replaced", "dwc_continent_added", "dwc_parentnameusageid_added", "dwc_taxonid_added", "idigbio_isocountrycode_added", "gbif_taxon_corrected"]		caenopedina		{"lat": 24.32, "lon": -81.32}		FALSE	FALSE	animalia, echinodermata, echinoidea, pedinoida, pedinidae		1		usnm	http://biocol.org/urn:lsid:biocol.org:col:34871		animalia
db52a561-1073-485c-9fad-4148b83ef11b			preservedspecimen		Schizaster doederleini	e39007	echinoidea	invertebrate zoology			p. kier & a. powell			north america		united states	usa		7ddf754f-d193-4cc9-b351-99906754a03b	5/10/1985	2018-04-12T14:40:34.943694+00:00	0.275362319						d47db78e2ca879901a55a34ddc25f2f1f373b75c		schizasteridae		["geopoint_datum_missing", "rev_geocode_eez", "dwc_taxonrank_added", "gbif_reference_added", "gbif_canonicalname_added", "dwc_taxonomicstatus_added", "gbif_genericname_added", "dwc_datasetid_added", "dwc_originalnameusageid_added", "dwc_scientificnameauthorship_replaced", "dwc_continent_added", "dwc_taxonid_added", "idigbio_isocountrycode_added", "gbif_taxon_corrected", "dwc_parentnameusageid_add…		schizaster		{"lat": 24.5717, "lon": -81.385}		FALSE	FALSE	animalia, echinodermata, echinoidea, spatangoida, schizasteridae		1		usnm	http://biocol.org/urn:lsid:biocol.org:col:34871		animalia
0d8ad6b6-f47f-4b92-bd41-fbd81e1651cc			preservedspecimen		tripneustes ventricosus	3525	echinoidea	invertebrate zoology			holden			north america		united states	usa		7ddf754f-d193-4cc9-b351-99906754a03b		2018-04-12T14:40:34.943694+00:00	0.173913043						3f17e33595bc4fda2810762680204365dc30786b		toxopneustidae		["geopoint_datum_missing", "rev_geocode_eez", "geopoint_low_precision", "dwc_taxonrank_added", "dwc_multimedia_added", "gbif_reference_added", "gbif_canonicalname_added", "gbif_genericname_added", "dwc_datasetid_added", "dwc_originalnameusageid_added", "dwc_scientificnameauthorship_replaced", "dwc_continent_added", "dwc_taxonid_added", "idigbio_isocountrycode_added", "gbif_vernacularname_added", …		tripneustes		{"lat": 24.67, "lon": -81.58}		FALSE	FALSE	animalia, echinodermata, echinoidea, temnopleuroida, toxopneustidae		1		usnm	http://biocol.org/urn:lsid:biocol.org:col:34871		animalia
bc241585-9560-4e64-8ec4-65c6222d5c6b			preservedspecimen		trigonocidaris albida	ech-2885	echinoidea	iz			us coast survey, 1867-1871, louis f. pourtales			north america		united states	usa		7ddf754f-d193-4cc9-b351-99906754a03b	1868-05-09T00:00:00+00:00	2021-05-20T20:34:53.226246+00:00	0.347826087						4c019011171f3f6f96a478da4e8e416599c4f028	1868-05-09	trigonocidaridae		["geopoint_datum_error", "rev_geocode_eez", "geopoint_low_precision", "dwc_taxonrank_added", "gbif_reference_added", "gbif_canonicalname_added", "dwc_taxonomicstatus_added", "gbif_genericname_added", "dwc_datasetid_added", "dwc_continent_added", "idigbio_isocountrycode_added", "gbif_taxon_corrected", "dwc_taxonid_added", "dwc_parentnameusageid_added"]		trigonocidaris		{"lat": 24.3194444444, "lon": -81.5}		FALSE	FALSE	animalia echinodermata echinoidea camarodonta trigonocidaridae trigonocidaris albida		8		mcz	b4640710-8e03-11d8-b956-b8a03c50a862		animalia
4dd3b56b-b8f1-4ab7-90a8-37414cc042e7			preservedspecimen		Clypeaster rosaceus	e36394	echinoidea	invertebrate zoology			p. kier & sohl			north america		united states	usa		7ddf754f-d193-4cc9-b351-99906754a03b		2021-04-18T11:29:37.741747+00:00	0.217391304						5dab984aa976cc4bdf2035ef84fa3c603ce6727d		clypeasteridae		["geopoint_datum_missing", "rev_geocode_eez", "geopoint_low_precision", "dwc_taxonrank_added", "dwc_originalnameusageid_added", "dwc_multimedia_added", "gbif_reference_added", "gbif_canonicalname_added", "dwc_taxonomicstatus_added", "gbif_genericname_added", "dwc_datasetid_added", "dwc_scientificnameauthorship_replaced", "dwc_continent_added", "dwc_taxonid_added", "idigbio_isocountrycode_added", …		clypeaster		{"lat": 24.6767, "lon": -81.19}		FALSE	FALSE	animalia, echinodermata, echinoidea, clypeasteroida, clypeasteridae		7		usnm	http://biocol.org/urn:lsid:biocol.org:col:34871		animalia
1e963d2e-8141-4921-8fd3-ebe61994909c			preservedspecimen		Linopneustes longispinus	e14469	echinoidea	invertebrate zoology			university of miami			north america		united states	usa		7ddf754f-d193-4cc9-b351-99906754a03b	8/15/1966	2021-04-18T11:29:37.741747+00:00	0.260869565						3b2dbaac2cfe34738e338f06ca8ee78f40779d42		eurypatagidae	g782	["geopoint_datum_missing", "rev_geocode_eez", "geopoint_low_precision", "dwc_taxonrank_added", "dwc_family_replaced", "gbif_reference_added", "gbif_canonicalname_added", "dwc_taxonomicstatus_added", "gbif_genericname_added", "dwc_datasetid_added", "dwc_originalnameusageid_added", "dwc_scientificnameauthorship_replaced", "dwc_continent_added", "dwc_taxonid_added", "idigbio_isocountrycode_added", "…		linopneustes		{"lat": 25.25, "lon": -80.15}		FALSE	FALSE	animalia, echinodermata, echinoidea, spatangoida, asterostomatidae		3		usnm	http://biocol.org/urn:lsid:biocol.org:col:34871		animalia
da03c89c-d254-4e7e-b24d-dd2535fa868f			preservedspecimen		Clypeaster rosaceus	e36667	echinoidea	invertebrate zoology			kier & sohl			north america		united states	usa		7ddf754f-d193-4cc9-b351-99906754a03b		2021-04-18T11:29:37.741747+00:00	0.217391304						962162b594b31a82457fc1db15375feadfe15706		clypeasteridae		["geopoint_datum_missing", "rev_geocode_eez", "geopoint_low_precision", "dwc_taxonrank_added", "dwc_originalnameusageid_added", "dwc_multimedia_added", "gbif_reference_added", "gbif_canonicalname_added", "dwc_taxonomicstatus_added", "gbif_genericname_added", "dwc_datasetid_added", "dwc_scientificnameauthorship_replaced", "dwc_continent_added", "dwc_taxonid_added", "idigbio_isocountrycode_added", …		clypeaster		{"lat": 25.11, "lon": -80.3033}		FALSE	FALSE	animalia, echinodermata, echinoidea, clypeasteroida, clypeasteridae		35		usnm	http://biocol.org/urn:lsid:biocol.org:col:34871		animalia
a3fa873e-da94-499c-b8a7-0825191567bb			preservedspecimen			e48813	echinoidea	invertebrate zoology			united states fish commission			north america		united states	usa			2/26/1902	2021-04-18T11:29:37.741747+00:00	0.376811594						c75c1f7b7f4734eb9b66686b3ea9c5d6d9341d3a		echinidae	usfc/fcfh7298	["geopoint_datum_missing", "rev_geocode_eez", "dwc_continent_added", "idigbio_isocountrycode_added"]		echinus		{"lat": 24.3167, "lon": -81.6625}		FALSE	FALSE	animalia, echinodermata, echinoidea, echinoida, echinidae		2		usnm	http://biocol.org/urn:lsid:biocol.org:col:34871		animalia
0c8d062b-ff44-4a06-912d-3c880b04c60c			preservedspecimen		ophiura carnea skoogi	e49428	ophiuroidea	invertebrate zoology			j. henderson			north america		united states	usa		7ddf754f-d193-4cc9-b351-99906754a03b	10/10/1916	2021-04-18T11:29:37.741747+00:00	0.246376812						7f82a7c31f791b80bef1db885ae281062d984e82		ophiuridae		["geopoint_datum_missing", "rev_geocode_eez", "geopoint_low_precision", "dwc_taxonrank_added", "dwc_originalnameusageid_added", "dwc_specificepithet_replaced", "gbif_reference_added", "gbif_canonicalname_added", "dwc_taxonomicstatus_added", "gbif_genericname_added", "dwc_datasetid_added", "dwc_continent_added", "dwc_infraspecificepithet_added", "dwc_taxonid_added", "idigbio_isocountrycode_added",…		ophiura		{"lat": 24.45, "lon": -81.92}		FALSE	FALSE	animalia, echinodermata, ophiuroidea, ophiurida, ophiuridae		1	skoogi	usnm	http://biocol.org/urn:lsid:biocol.org:col:34871		animalia
c84aa0c4-2120-4b83-9bf7-d13e1bd9abde			preservedspecimen		arbacia punctulata	e41045	echinoidea	invertebrate zoology			lgl ecological research associates/ environmental science and engineering for blm/ mms			north america		united states	usa		7ddf754f-d193-4cc9-b351-99906754a03b	9/17/1985	2021-04-18T11:29:37.741747+00:00	0.275362319						9d6efc69d339b98685313c6cca181fedfd064440		arbaciidae	5/viii-55-tds	["geopoint_datum_missing", "rev_geocode_eez", "dwc_taxonrank_added", "dwc_originalnameusageid_added", "gbif_vernacularname_added", "dwc_multimedia_added", "gbif_reference_added", "gbif_canonicalname_added", "dwc_taxonomicstatus_added", "gbif_genericname_added", "dwc_datasetid_added", "dwc_scientificnameauthorship_replaced", "dwc_continent_added", "dwc_taxonid_added", "idigbio_isocountrycode_added…		arbacia		{"lat": 24.6028, "lon": -82.6994}		FALSE	FALSE	animalia, echinodermata, echinoidea, arbacioida, arbaciidae		2		usnm	http://biocol.org/urn:lsid:biocol.org:col:34871		animalia
70143a01-5e1b-4265-82a6-5334d7bfc3dd			preservedspecimen		Encope michelini	e36388	echinoidea	invertebrate zoology			kier & sohl			north america		united states	usa		7ddf754f-d193-4cc9-b351-99906754a03b		2021-04-18T11:29:37.741747+00:00	0.275362319						0ab50235077cc90042063db5d5db558dc6b2bd73		mellitidae		["geopoint_datum_missing", "dwc_taxonrank_added", "gbif_reference_added", "gbif_canonicalname_added", "dwc_taxonomicstatus_added", "gbif_genericname_added", "dwc_datasetid_added", "dwc_scientificnameauthorship_replaced", "dwc_continent_added", "dwc_taxonid_added", "idigbio_isocountrycode_added", "gbif_vernacularname_added", "gbif_taxon_corrected", "dwc_parentnameusageid_added"]		encope		{"lat": 24.8017, "lon": -80.8483}		FALSE	FALSE	animalia, echinodermata, echinoidea, clypeasteroida, mellitidae		1		usnm	http://biocol.org/urn:lsid:biocol.org:col:34871		animalia
c1ee68dc-0390-4c1e-b438-5ed91f99c9dd			preservedspecimen		genocidaris maculata	1084411	echinoidea	invertebrate zoology			united states fish commission			north america		united states	usa		7ddf754f-d193-4cc9-b351-99906754a03b	2/19/1902	2021-04-18T11:29:37.741747+00:00	0.275362319						1a1846962de45c1bc2899691e7d06e8f9bac2117		trigonocidaridae	usfc/fcfh7283	["geopoint_datum_missing", "rev_geocode_eez", "dwc_taxonrank_added", "dwc_family_replaced", "gbif_reference_added", "gbif_canonicalname_added", "dwc_taxonomicstatus_added", "gbif_genericname_added", "dwc_datasetid_added", "dwc_scientificnameauthorship_replaced", "dwc_continent_added", "dwc_taxonid_added", "idigbio_isocountrycode_added", "gbif_taxon_corrected", "dwc_order_replaced", "dwc_parentnam…		genocidaris		{"lat": 24.2917, "lon": -81.8917}		FALSE	FALSE	animalia, echinodermata, echinoidea, temnopleuroida, temnopleuridae		1		usnm	http://biocol.org/urn:lsid:biocol.org:col:34871		animalia
78a23554-7a46-45c5-ba9b-74aaadf9d953			preservedspecimen		arbacia punctulata	e39086	echinoidea	invertebrate zoology			continental shelf associates for blm/ mms			north america		united states	usa		7ddf754f-d193-4cc9-b351-99906754a03b	6/3/1983	2021-04-18T11:29:37.741747+00:00	0.260869565						a60d7a486514a60a39b1b610d219258bba3dfcd4		arbaciidae	3/iii-51-tds	["geopoint_datum_missing", "rev_geocode_eez", "geopoint_low_precision", "dwc_taxonrank_added", "gbif_vernacularname_added", "dwc_multimedia_added", "gbif_reference_added", "gbif_canonicalname_added", "dwc_taxonomicstatus_added", "gbif_genericname_added", "dwc_datasetid_added", "dwc_scientificnameauthorship_replaced", "dwc_continent_added", "dwc_parentnameusageid_added", "dwc_taxonid_added", "idig…		arbacia		{"lat": 25.2944, "lon": -81.8}		FALSE	FALSE	animalia, echinodermata, echinoidea, arbacioida, arbaciidae		4		usnm	http://biocol.org/urn:lsid:biocol.org:col:34871		animalia
8b6ddb63-995b-4059-a14a-14dedaebebb2			preservedspecimen		coelopleurus floridanus	e12132	echinoidea	invertebrate zoology			university of miami			north america		united states	usa		7ddf754f-d193-4cc9-b351-99906754a03b	6/21/1963	2021-04-18T11:29:37.741747+00:00	0.289855072						86520b1c8799d7641b578200ba2fbb8127204caa		arbaciidae	g132	["geopoint_datum_missing", "rev_geocode_eez", "geopoint_low_precision", "dwc_taxonrank_added", "gbif_reference_added", "gbif_canonicalname_added", "dwc_taxonomicstatus_added", "gbif_genericname_added", "dwc_datasetid_added", "dwc_scientificnameauthorship_replaced", "dwc_continent_added", "dwc_taxonid_added", "idigbio_isocountrycode_added", "gbif_taxon_corrected", "dwc_parentnameusageid_added"]		coelopleurus		{"lat": 24.3833, "lon": -80.8}		FALSE	FALSE	animalia, echinodermata, echinoidea, arbacioida, arbaciidae		10		usnm	http://biocol.org/urn:lsid:biocol.org:col:34871		animalia
00d91aa6-9315-4f50-9f19-b35ed1bd3d0a			preservedspecimen		coelopleurus floridanus	3337-echinodermata	echinoidea	invertebrate zoology			bellows, r.; bellows, v.			north america		united states	usa	monroe county	7ddf754f-d193-4cc9-b351-99906754a03b	1997-05-07T00:00:00+00:00	2018-09-07T15:21:39.551795+00:00	0.246376812						c2b5bc33c5259af3e02564a14ba1d92f85cfdd63	5/7/1997	arbaciidae		["geopoint_datum_missing", "rev_geocode_eez", "dwc_taxonrank_added", "gbif_reference_added", "gbif_canonicalname_added", "dwc_taxonomicstatus_added", "gbif_genericname_added", "dwc_datasetid_added", "dwc_scientificnameauthorship_replaced", "dwc_country_replaced", "dwc_taxonid_added", "idigbio_isocountrycode_added", "gbif_taxon_corrected", "dwc_parentnameusageid_added"]		coelopleurus		{"lat": 24.268, "lon": -81.5456667}		FALSE	FALSE					uf			animalia
9925bc92-fe49-458c-9ab2-950c3b15ef58			preservedspecimen		eucidaris tribuloides	e36362	echinoidea	invertebrate zoology			p. kier & sohl			north america		united states	usa		7ddf754f-d193-4cc9-b351-99906754a03b		2021-04-18T11:29:37.741747+00:00	0.231884058						e9d968db8c6f4f487d276d51eedffa431f2cfb69		cidaridae		["geopoint_datum_missing", "rev_geocode_eez", "dwc_taxonrank_added", "dwc_multimedia_added", "gbif_reference_added", "gbif_canonicalname_added", "dwc_taxonomicstatus_added", "gbif_genericname_added", "dwc_datasetid_added", "dwc_originalnameusageid_added", "dwc_scientificnameauthorship_replaced", "dwc_continent_added", "dwc_taxonid_added", "idigbio_isocountrycode_added", "gbif_vernacularname_added…		eucidaris		{"lat": 24.6383, "lon": -81.145}		FALSE	FALSE	animalia, echinodermata, echinoidea, cidaroida, cidaridae		1		usnm	http://biocol.org/urn:lsid:biocol.org:col:34871		animalia
b8e07a83-8483-48c3-89cb-925b47aed3d8			preservedspecimen		Echinocyamus grandiporus	e20564	echinoidea	invertebrate zoology			university of miami			north america		united states	usa		7ddf754f-d193-4cc9-b351-99906754a03b	6/21/1963	2021-04-18T11:29:37.741747+00:00	0.260869565						96da0381ed316041772bb36c46f024c4ce1978d4		echinocyamidae	g136	["geopoint_datum_missing", "rev_geocode_eez", "geopoint_low_precision", "rev_geocode_mismatch", "dwc_taxonrank_added", "gbif_reference_added", "gbif_canonicalname_added", "dwc_taxonomicstatus_added", "gbif_genericname_added", "dwc_datasetid_added", "dwc_scientificnameauthorship_replaced", "dwc_continent_added", "dwc_taxonid_added", "idigbio_isocountrycode_added", "gbif_taxon_corrected", "dwc_pare…		echinocyamus		{"lat": 24.2833, "lon": -80.7}		FALSE	FALSE	animalia, echinodermata, echinoidea, clypeasteroida, fibulariidae		2		usnm	http://biocol.org/urn:lsid:biocol.org:col:34871		animalia
27ca39cd-6b1c-4444-9a3f-5e2421db6742			preservedspecimen		lytechinus variegatus	e40280	echinoidea	invertebrate zoology			continental shelf associates for blm/ mms			north america		united states	usa		7ddf754f-d193-4cc9-b351-99906754a03b	7/31/1981	2018-04-12T14:40:34.943694+00:00	0.260869565						31cd76dd86bba42647e986b1d27bb64b42190e29		toxopneustidae	2/ii-21-oth	["geopoint_datum_missing", "rev_geocode_eez", "dwc_taxonrank_added", "gbif_vernacularname_added", "dwc_multimedia_added", "gbif_reference_added", "gbif_canonicalname_added", "dwc_taxonomicstatus_added", "gbif_genericname_added", "dwc_datasetid_added", "dwc_scientificnameauthorship_replaced", "dwc_continent_added", "dwc_parentnameusageid_added", "dwc_taxonid_added", "idigbio_isocountrycode_added",…		lytechinus		{"lat": 25.2878, "lon": -82.8694}		FALSE	FALSE	animalia, echinodermata, echinoidea, temnopleuroida, toxopneustidae		2		usnm	http://biocol.org/urn:lsid:biocol.org:col:34871		animalia
7940b78e-93e3-4fda-ba7b-701669d17a38			preservedspecimen		Clypeaster ravenelii	e14477	echinoidea	invertebrate zoology			university of miami			north america		united states	usa		7ddf754f-d193-4cc9-b351-99906754a03b	4/26/1969	2021-04-18T11:29:37.741747+00:00	0.260869565						eb2516c84d3f4e0e46a6a75430a718a250350fb9		clypeasteridae	g1081	["geopoint_datum_missing", "rev_geocode_eez", "dwc_taxonrank_added", "dwc_originalnameusageid_added", "dwc_multimedia_added", "gbif_reference_added", "gbif_canonicalname_added", "dwc_taxonomicstatus_added", "gbif_genericname_added", "dwc_datasetid_added", "dwc_scientificnameauthorship_replaced", "dwc_specificepithet_replaced", "dwc_continent_added", "dwc_taxonid_added", "idigbio_isocountrycode_ad…		clypeaster		{"lat": 24.4083, "lon": -81.9583}		FALSE	FALSE	animalia, echinodermata, echinoidea, clypeasteroida, clypeasteridae		1		usnm	http://biocol.org/urn:lsid:biocol.org:col:34871		animalia
ffe32757-d09a-4934-9c08-753085771d1d			preservedspecimen		eucidaris tribuloides	7453-echinodermata	echinoidea	invertebrate zoology			kim, sun			north america		united states	usa	monroe county	7ddf754f-d193-4cc9-b351-99906754a03b	2008-08-22T00:00:00+00:00	2018-04-13T10:17:59.368742+00:00	0.202898551						104211f32d1a6b24188fbc0e1d1c29b7e26615b5	8/22/2008	cidaridae		["geopoint_datum_missing", "rev_geocode_eez", "dwc_taxonrank_added", "dwc_multimedia_added", "gbif_reference_added", "gbif_canonicalname_added", "dwc_taxonomicstatus_added", "gbif_genericname_added", "dwc_datasetid_added", "dwc_originalnameusageid_added", "dwc_scientificnameauthorship_replaced", "gbif_vernacularname_added", "dwc_country_replaced", "dwc_taxonid_added", "idigbio_isocountrycode_adde…		eucidaris		{"lat": 24.9141, "lon": -80.51509}		FALSE	FALSE					uf			animalia
a66df251-e719-4583-bc94-ab861dd2f481			preservedspecimen		podocidaris sculpta	e20572	echinoidea	invertebrate zoology			university of miami			north america		united states	usa		7ddf754f-d193-4cc9-b351-99906754a03b	4/29/1969	2021-04-18T11:29:37.741747+00:00	0.304347826						e20116916581dd4c0831f2a6d51735a6aea692f0		arbaciidae	g1102	["geopoint_datum_missing", "rev_geocode_eez", "dwc_taxonrank_added", "gbif_reference_added", "gbif_canonicalname_added", "dwc_taxonomicstatus_added", "gbif_genericname_added", "dwc_datasetid_added", "dwc_scientificnameauthorship_replaced", "dwc_continent_added", "dwc_taxonid_added", "idigbio_isocountrycode_added", "gbif_taxon_corrected", "dwc_parentnameusageid_added"]		podocidaris		{"lat": 24.2583, "lon": -81.5667}		FALSE	FALSE	animalia, echinodermata, echinoidea, arbacioida, arbaciidae		1		usnm	http://biocol.org/urn:lsid:biocol.org:col:34871		animalia
dcfafa3f-6689-4844-bd69-8c6873283989			preservedspecimen		Clypeaster chesheri	e12219	echinoidea	invertebrate zoology			university of miami			north america		united states	usa		7ddf754f-d193-4cc9-b351-99906754a03b	2/26/1969	2021-04-18T11:29:37.741747+00:00	0.289855072						bbc87f4e8e9fc90834e8da9510cb712d5f8a5bd1		clypeasteridae	g1033	["geopoint_datum_missing", "rev_geocode_eez", "dwc_taxonrank_added", "dwc_multimedia_added", "gbif_reference_added", "gbif_canonicalname_added", "dwc_taxonomicstatus_added", "gbif_genericname_added", "dwc_datasetid_added", "dwc_scientificnameauthorship_replaced", "dwc_continent_added", "dwc_taxonid_added", "idigbio_isocountrycode_added", "gbif_taxon_corrected", "dwc_parentnameusageid_added"]		clypeaster		{"lat": 24.6033, "lon": -81.1083}		FALSE	FALSE	animalia, echinodermata, echinoidea, clypeasteroida, clypeasteridae		1		usnm	http://biocol.org/urn:lsid:biocol.org:col:34871		animalia
999ae40c-0952-4632-ab74-5879889fcfc9			preservedspecimen		diadema antillarum	k4611	echinoidea	marine invertebrates			r. t. jackson			north america	10000	united states	usa		7ddf754f-d193-4cc9-b351-99906754a03b		2017-12-06T15:34:02.800202+00:00	0.101449275						0d1b7c3406ce5b07516bc2b64fb21e309d0b36e1		diadematidae		["geopoint_datum_missing", "geopoint_low_precision", "dwc_taxonrank_added", "gbif_reference_added", "gbif_canonicalname_added", "dwc_taxonomicstatus_added", "gbif_genericname_added", "dwc_parentnameusageid_added", "dwc_datasetid_added", "gbif_vernacularname_added", "dwc_continent_added", "dwc_scientificnameauthorship_added", "dwc_taxonid_added", "idigbio_isocountrycode_added", "dwc_genus_replaced…		diadema		{"lat": 24.56, "lon": -81.78}		FALSE	FALSE			5		sama			animalia
2000d702-8a1f-4180-a457-56f719539b26			preservedspecimen		Clypeaster prostratus	3-1862	echinoidea	marine invertebrates			lgl, inc.			north america					7ddf754f-d193-4cc9-b351-99906754a03b	1983-12-10T00:00:00+00:00	2017-01-08T07:51:32.400670+00:00	0.260869565						d45337107b7d0fe240896c698f22c097719852c5	12/10/1983	clypeasteridae		["geopoint_datum_error", "rev_geocode_eez", "geopoint_low_precision", "dwc_family_replaced", "dwc_multimedia_added", "gbif_reference_added", "dwc_taxonrank_replaced", "dwc_taxonomicstatus_added", "gbif_genericname_added", "dwc_datasetid_added", "gbif_taxon_corrected", "dwc_scientificnameauthorship_added", "dwc_taxonid_added", "gbif_canonicalname_added", "dwc_order_replaced", "dwc_parentnameusagei…		clypeaster		{"lat": 25.3, "lon": -81.6666667}		FALSE	FALSE	animalia | echinodermata | echinoidea | clypeasterioida | echinoidea | clypeaster		1		tcwc	http://grbio.org/cool/dj6p-xxc3		animalia
7b392412-f02e-40c2-9397-1939e42b0a5f			preservedspecimen		lytechinus variegatus	8688	echinoidea	invertebrate zoology						north america		united states	usa		7ddf754f-d193-4cc9-b351-99906754a03b	1883-10-09	2018-04-12T14:40:34.943694+00:00	0.202898551						3ba100d83527f8c8670b58ad5b87b923a036d244		toxopneustidae		["geopoint_datum_missing", "geopoint_low_precision", "dwc_taxonrank_added", "dwc_originalnameusageid_added", "dwc_multimedia_added", "gbif_reference_added", "gbif_canonicalname_added", "gbif_genericname_added", "dwc_datasetid_added", "dwc_scientificnameauthorship_replaced", "dwc_continent_added", "dwc_taxonid_added", "idigbio_isocountrycode_added", "gbif_vernacularname_added", "gbif_taxon_correct…		lytechinus		{"lat": 24.55, "lon": -81.77}		FALSE	FALSE	animalia, echinodermata, echinoidea, temnopleuroida, toxopneustidae		1		usnm	http://biocol.org/urn:lsid:biocol.org:col:34871		animalia
6260c5f8-6937-49cb-a0de-bc5958f0663a			preservedspecimen		echinometra lucunter	e25454	echinoidea	invertebrate zoology			m. l. jones			north america		united states	usa		7ddf754f-d193-4cc9-b351-99906754a03b	5/31/1965	2018-05-09T09:17:43.629029+00:00	0.217391304						750dcfed0dd56b9601a65f216ef483c244990833		echinometridae		["geopoint_datum_missing", "rev_geocode_eez", "dwc_taxonrank_added", "dwc_multimedia_added", "gbif_reference_added", "gbif_canonicalname_added", "dwc_taxonomicstatus_added", "gbif_genericname_added", "dwc_datasetid_added", "dwc_originalnameusageid_added", "dwc_scientificnameauthorship_replaced", "dwc_continent_added", "dwc_taxonid_added", "idigbio_isocountrycode_added", "gbif_vernacularname_added…		echinometra		{"lat": 24.5506, "lon": -81.7542}		FALSE	FALSE	animalia, echinodermata, echinoidea, echinoida, echinometridae		2		usnm	http://biocol.org/urn:lsid:biocol.org:col:34871		animalia
30160156-d2f9-46ad-af55-9b6233856c22			preservedspecimen		Echinocyamus grandiporus	e20465	echinoidea	invertebrate zoology			university of miami			north america		united states	usa		7ddf754f-d193-4cc9-b351-99906754a03b	8/25/1967	2021-04-18T11:29:37.741747+00:00	0.275362319						47e982dc9ea4bf8e01cc7237b428b36c98cb4c43		echinocyamidae	g855	["geopoint_datum_missing", "rev_geocode_eez", "geopoint_low_precision", "dwc_taxonrank_added", "gbif_reference_added", "gbif_canonicalname_added", "dwc_taxonomicstatus_added", "gbif_genericname_added", "dwc_datasetid_added", "dwc_scientificnameauthorship_replaced", "dwc_continent_added", "dwc_taxonid_added", "idigbio_isocountrycode_added", "gbif_taxon_corrected", "dwc_parentnameusageid_added", "d…		echinocyamus		{"lat": 25.35, "lon": -80.0167}		FALSE	FALSE	animalia, echinodermata, echinoidea, clypeasteroida, fibulariidae		3		usnm	http://biocol.org/urn:lsid:biocol.org:col:34871		animalia
dacf188d-9d3e-4624-af40-35fbb6b4b7d0			preservedspecimen		Plagiobrissus grandis	e13736	echinoidea	invertebrate zoology			p. kier			north america		united states	usa		7ddf754f-d193-4cc9-b351-99906754a03b		2021-04-18T11:29:37.741747+00:00	0.246376812						5e38539571ac322b650484a5023b51046828414f		brissidae		["geopoint_datum_missing", "rev_geocode_eez", "geopoint_low_precision", "dwc_taxonrank_added", "gbif_reference_added", "gbif_canonicalname_added", "dwc_taxonomicstatus_added", "gbif_genericname_added", "dwc_datasetid_added", "dwc_originalnameusageid_added", "dwc_scientificnameauthorship_replaced", "dwc_continent_added", "dwc_taxonid_added", "idigbio_isocountrycode_added", "gbif_taxon_corrected", …		plagiobrissus		{"lat": 25.02, "lon": -80.37}		FALSE	FALSE	animalia, echinodermata, echinoidea, spatangoida, brissidae		1		usnm	http://biocol.org/urn:lsid:biocol.org:col:34871		animalia
eca59089-3c6f-457c-8f3e-5594331ee58f			preservedspecimen		Schizaster floridiensis	e10302	echinoidea	invertebrate zoology			p. kier			north america		united states	usa		7ddf754f-d193-4cc9-b351-99906754a03b		2021-04-18T11:29:37.741747+00:00	0.260869565						790beb29536fa933af17684b121b4cb36254b9a4		schizasteridae		["geopoint_datum_missing", "rev_geocode_eez", "geopoint_low_precision", "dwc_taxonrank_added", "dwc_originalnameusageid_added", "gbif_canonicalname_added", "gbif_reference_added", "dwc_taxonomicstatus_added", "gbif_genericname_added", "dwc_datasetid_added", "dwc_scientificnameauthorship_replaced", "dwc_taxonid_added", "idigbio_isocountrycode_added", "gbif_taxon_corrected", "dwc_parentnameusageid_…		schizaster		{"lat": 25.02, "lon": -80.37}		TRUE	TRUE	animalia, echinodermata, echinoidea, spatangoida, schizasteridae		1		usnm	http://biocol.org/urn:lsid:biocol.org:col:34871		animalia
2867f060-42df-431e-9970-a3e1d522dec6			preservedspecimen		Clypeaster chesheri	e40439	echinoidea	invertebrate zoology			continental shelf associates for blm/ mms			north america		united states	usa		7ddf754f-d193-4cc9-b351-99906754a03b	4/26/1981	2018-04-12T14:40:34.943694+00:00	0.304347826						deaa583fad49185dbff3834612c10e9cd075c977		clypeasteridae	1/iv-21-tds	["geopoint_datum_missing", "rev_geocode_eez", "dwc_taxonrank_added", "dwc_multimedia_added", "gbif_reference_added", "gbif_canonicalname_added", "dwc_taxonomicstatus_added", "gbif_genericname_added", "dwc_datasetid_added", "dwc_scientificnameauthorship_replaced", "dwc_continent_added", "dwc_parentnameusageid_added", "dwc_taxonid_added", "idigbio_isocountrycode_added", "gbif_taxon_corrected"]		clypeaster		{"lat": 25.2878, "lon": -82.8694}		FALSE	FALSE	animalia, echinodermata, echinoidea, clypeasteroida, clypeasteridae		1		usnm	http://biocol.org/urn:lsid:biocol.org:col:34871		animalia
d0949d8b-fbc1-4f97-862f-7395ee63edab			preservedspecimen		lytechinus variegatus	270-echinodermata	echinoidea	invertebrate zoology			rothrock, e.			north america		united states	usa		7ddf754f-d193-4cc9-b351-99906754a03b	2001-04-23T00:00:00+00:00	2018-04-12T14:46:51.181868+00:00	0.188405797						6f9d2ff0a69ada5db711ee74073add987cf5f8d7	4/23/2001	toxopneustidae		["geopoint_datum_missing", "rev_geocode_eez", "dwc_taxonrank_added", "dwc_multimedia_added", "gbif_reference_added", "gbif_canonicalname_added", "dwc_taxonomicstatus_added", "gbif_genericname_added", "dwc_datasetid_added", "dwc_scientificnameauthorship_replaced", "gbif_vernacularname_added", "dwc_parentnameusageid_added", "dwc_country_replaced", "dwc_taxonid_added", "idigbio_isocountrycode_added"…		lytechinus		{"lat": 25.1835833, "lon": -81.3750833}		FALSE	FALSE					uf			animalia
e0130113-4dc2-42aa-aabe-d8ff7f7d5cdc			preservedspecimen		araeosoma fenestratum	e981	echinoidea	invertebrate zoology			united states fish commission			north america		united states	usa		7ddf754f-d193-4cc9-b351-99906754a03b	2/19/1902	2021-04-18T11:29:37.741747+00:00	0.289855072						3cb68a8b7c2dab5f362610d1751b0fe8d53b025e		echinothuriidae	usfc/fcfh7283	["geopoint_datum_missing", "rev_geocode_eez", "dwc_taxonrank_added", "dwc_originalnameusageid_added", "gbif_reference_added", "gbif_canonicalname_added", "dwc_taxonomicstatus_added", "gbif_genericname_added", "dwc_datasetid_added", "dwc_scientificnameauthorship_replaced", "dwc_continent_added", "dwc_taxonid_added", "idigbio_isocountrycode_added", "gbif_taxon_corrected", "dwc_parentnameusageid_add…		araeosoma		{"lat": 24.2917, "lon": -81.8917}		FALSE	FALSE	animalia, echinodermata, echinoidea, echinothurioida, echinothuriidae		1		usnm	http://biocol.org/urn:lsid:biocol.org:col:34871		animalia
d813ef76-30de-4c9a-b6c9-8fa995bfc921			preservedspecimen			8993-echinodermata	echinoidea	invertebrate zoology			anker, arthur; bemis, a.; ewers, c.; hecht, g.; krisberg, m.; mcpherson, s.; zill, j.			north america		united states	usa	monroe county		2009-06-08T00:00:00+00:00	2017-12-06T14:50:11.566967+00:00	0.246376812						e47d6444718fce2299c4fb50846c8c8f99915509	6/8/2009			["geopoint_datum_missing", "rev_geocode_eez", "dwc_country_replaced", "idigbio_isocountrycode_added", "dwc_kingdom_suspect"]				{"lat": 24.2452, "lon": -81.4338}		FALSE	FALSE					uf			animalia
a20d71f6-f477-4cf7-bec0-84534c826ea7			preservedspecimen		Clypeaster ravenelii	e14914	echinoidea	invertebrate zoology						north america		united states	usa		7ddf754f-d193-4cc9-b351-99906754a03b	10/28/1960	2021-04-18T11:29:37.741747+00:00	0.246376812						55c72b6380a9312c63a13813582ed43126d6d76f		clypeasteridae		["geopoint_datum_missing", "rev_geocode_eez", "dwc_taxonrank_added", "dwc_originalnameusageid_added", "dwc_multimedia_added", "gbif_reference_added", "gbif_canonicalname_added", "dwc_taxonomicstatus_added", "gbif_genericname_added", "dwc_datasetid_added", "dwc_scientificnameauthorship_replaced", "dwc_specificepithet_replaced", "dwc_continent_added", "dwc_taxonid_added", "idigbio_isocountrycode_ad…		clypeaster		{"lat": 24.2417, "lon": -81.4083}		FALSE	FALSE	animalia, echinodermata, echinoidea, clypeasteroida, clypeasteridae		1		usnm	http://biocol.org/urn:lsid:biocol.org:col:34871		animalia
1853f46a-62e4-4bdd-9a6f-d1fce9ffe63e			preservedspecimen		tripneustes ventricosus	e36715	echinoidea	invertebrate zoology			p. kier & sohl			north america		united states	usa		7ddf754f-d193-4cc9-b351-99906754a03b		2021-04-18T11:29:37.741747+00:00	0.202898551						28503557ed3531a01cad7048bff0d9f2324dcafd		toxopneustidae		["geopoint_datum_missing", "rev_geocode_eez", "geopoint_low_precision", "dwc_taxonrank_added", "dwc_multimedia_added", "gbif_reference_added", "gbif_canonicalname_added", "dwc_taxonomicstatus_added", "gbif_genericname_added", "dwc_datasetid_added", "dwc_originalnameusageid_added", "dwc_scientificnameauthorship_replaced", "dwc_continent_added", "dwc_taxonid_added", "idigbio_isocountrycode_added", …		tripneustes		{"lat": 24.6767, "lon": -81.19}		FALSE	FALSE	animalia, echinodermata, echinoidea, temnopleuroida, toxopneustidae		8		usnm	http://biocol.org/urn:lsid:biocol.org:col:34871		animalia
0d678cd0-ca44-4689-b66b-4c2933193a02			fossilspecimen		Brissopsis atlantica	68797	echinoidea	ip			burgess, george			north america		united states	usa		7ddf754f-d193-4cc9-b351-99906754a03b	1995-04-25T00:00:00+00:00	2020-10-14T13:20:05.668229+00:00	0.275362319			recent		quaternary	0e61ecf1e31558419464584c0bea93f0142c0495	4/25/1995	brissidae	ghb95-56	["geopoint_datum_missing", "rev_geocode_eez", "dwc_taxonrank_added", "gbif_reference_added", "dwc_scientificnameauthorship_added", "gbif_canonicalname_added", "dwc_taxonomicstatus_added", "gbif_genericname_added", "dwc_datasetid_added", "dwc_parentnameusageid_added", "dwc_taxonid_added", "idigbio_isocountrycode_added", "gbif_taxon_corrected"]		brissopsis		{"lat": 24.3348, "lon": -82.8921}		FALSE	FALSE					uf			animalia
63723f8a-5951-409e-a155-9e0fe40d050d			preservedspecimen		stylocidaris lineata	e14159	echinoidea	invertebrate zoology			university of miami			north america		united states	usa		7ddf754f-d193-4cc9-b351-99906754a03b	7/11/1967	2021-04-18T11:29:37.741747+00:00	0.304347826						534f567f0cb06e93fb6576353a9c797bca4e763d		cidaridae	g835	["geopoint_datum_missing", "rev_geocode_eez", "dwc_taxonrank_added", "gbif_reference_added", "gbif_canonicalname_added", "dwc_taxonomicstatus_added", "gbif_genericname_added", "dwc_datasetid_added", "dwc_scientificnameauthorship_replaced", "dwc_continent_added", "dwc_taxonid_added", "idigbio_isocountrycode_added", "gbif_taxon_corrected", "dwc_parentnameusageid_added"]		stylocidaris		{"lat": 24.3667, "lon": -81.1833}		FALSE	FALSE	animalia, echinodermata, echinoidea, cidaroida, cidaridae		5		usnm	http://biocol.org/urn:lsid:biocol.org:col:34871		animalia
88143e64-8f12-4459-8b8e-215645253afc			preservedspecimen		tripneustes ventricosus	36929	echinoidea	invertebrate zoology			e. gudger			north america		united states	usa		7ddf754f-d193-4cc9-b351-99906754a03b	8/2/1912	2018-04-12T14:40:34.943694+00:00	0.202898551						f7ce5b32b6a412aa5ed3eaa2c26e6ad515f9a9ea		toxopneustidae		["geopoint_datum_missing", "rev_geocode_eez", "geopoint_low_precision", "dwc_taxonrank_added", "dwc_multimedia_added", "gbif_reference_added", "gbif_canonicalname_added", "gbif_genericname_added", "dwc_datasetid_added", "dwc_originalnameusageid_added", "dwc_scientificnameauthorship_replaced", "dwc_continent_added", "dwc_taxonid_added", "idigbio_isocountrycode_added", "gbif_vernacularname_added", …		tripneustes		{"lat": 24.67, "lon": -81.58}		FALSE	FALSE	animalia, echinodermata, echinoidea, temnopleuroida, toxopneustidae		5		usnm	http://biocol.org/urn:lsid:biocol.org:col:34871		animalia
c9f922b3-1740-40e7-bd63-bf9feb91f19f			preservedspecimen		trigonocidaris albida	e11958	echinoidea	invertebrate zoology						north america		united states	usa		7ddf754f-d193-4cc9-b351-99906754a03b		2021-04-18T11:29:37.741747+00:00	0.217391304						824c60d3f89d7c277f5a538795bf5edd088e496a		trigonocidaridae		["geopoint_datum_missing", "rev_geocode_eez", "geopoint_low_precision", "dwc_taxonrank_added", "dwc_family_replaced", "gbif_reference_added", "gbif_canonicalname_added", "dwc_taxonomicstatus_added", "gbif_genericname_added", "dwc_datasetid_added", "dwc_scientificnameauthorship_replaced", "dwc_continent_added", "dwc_taxonid_added", "idigbio_isocountrycode_added", "gbif_taxon_corrected", "dwc_order…		trigonocidaris		{"lat": 24.32, "lon": -81.32}		FALSE	FALSE	animalia, echinodermata, echinoidea, temnopleuroida, temnopleuridae		1		usnm	http://biocol.org/urn:lsid:biocol.org:col:34871		animalia
25f689dd-1e8f-4f42-9d9c-94e8501280bf			preservedspecimen		eucidaris tribuloides	e25315	echinoidea	invertebrate zoology			m. l. jones			north america		united states	usa		7ddf754f-d193-4cc9-b351-99906754a03b	5/31/1965	2018-05-09T09:17:43.629029+00:00	0.231884058						a863cafc0dd27f415730498ba81f5f7b77cd2e6a		cidaridae		["geopoint_datum_missing", "rev_geocode_eez", "dwc_taxonrank_added", "dwc_multimedia_added", "gbif_reference_added", "gbif_canonicalname_added", "dwc_taxonomicstatus_added", "gbif_genericname_added", "dwc_datasetid_added", "dwc_originalnameusageid_added", "dwc_scientificnameauthorship_replaced", "dwc_continent_added", "dwc_taxonid_added", "idigbio_isocountrycode_added", "gbif_vernacularname_added…		eucidaris		{"lat": 24.5506, "lon": -81.7542}		FALSE	FALSE	animalia, echinodermata, echinoidea, cidaroida, cidaridae		1		usnm	http://biocol.org/urn:lsid:biocol.org:col:34871		animalia
e900f794-3b4d-4043-b3e3-62cbf14309ed			preservedspecimen		Clypeaster rosaceus	e39001	echinoidea	invertebrate zoology			j. miller			north america		united states	usa		7ddf754f-d193-4cc9-b351-99906754a03b	5/9/1985	2021-04-18T11:29:37.741747+00:00	0.260869565						32778d8dbf68d3b0a79a4c26ca30724d3b447c2c		clypeasteridae		["geopoint_datum_missing", "rev_geocode_eez", "dwc_taxonrank_added", "dwc_originalnameusageid_added", "gbif_vernacularname_added", "dwc_multimedia_added", "gbif_reference_added", "gbif_canonicalname_added", "dwc_taxonomicstatus_added", "gbif_genericname_added", "dwc_datasetid_added", "dwc_scientificnameauthorship_replaced", "dwc_continent_added", "dwc_taxonid_added", "idigbio_isocountrycode_added…		clypeaster		{"lat": 24.5533, "lon": -81.3883}		FALSE	FALSE	animalia, echinodermata, echinoidea, clypeasteroida, clypeasteridae		1		usnm	http://biocol.org/urn:lsid:biocol.org:col:34871		animalia
9f309522-1760-4428-b0fa-bcac9e5abf67			preservedspecimen		Echinocyamus grandiporus	e20565	echinoidea	invertebrate zoology			university of miami			north america		united states	usa		7ddf754f-d193-4cc9-b351-99906754a03b	8/29/1962	2021-04-18T11:29:37.741747+00:00	0.289855072						9fe394cfe0127bda4e25aedfb787141ce000c207		echinocyamidae	g61	["geopoint_datum_missing", "rev_geocode_eez", "dwc_taxonrank_added", "gbif_reference_added", "gbif_canonicalname_added", "dwc_taxonomicstatus_added", "gbif_genericname_added", "dwc_datasetid_added", "dwc_scientificnameauthorship_replaced", "dwc_continent_added", "dwc_taxonid_added", "idigbio_isocountrycode_added", "gbif_taxon_corrected", "dwc_parentnameusageid_added", "dwc_family_replaced"]		echinocyamus		{"lat": 25.2333, "lon": -80.0333}		FALSE	FALSE	animalia, echinodermata, echinoidea, clypeasteroida, fibulariidae		1		usnm	http://biocol.org/urn:lsid:biocol.org:col:34871		animalia
bef02266-3fe0-4736-b0ce-3fd59b4d4dfc			preservedspecimen		stylocidaris affinis	27839	echinoidea	invertebrate zoology			united states fish commission			north america		united states	usa		7ddf754f-d193-4cc9-b351-99906754a03b	1885-01-15	2021-04-18T11:29:37.741747+00:00	0.275362319						fe58bfacc22349c2dd16f9b2f8f49e4b90916c6f		cidaridae	usfc/a2318	["geopoint_datum_missing", "rev_geocode_eez", "dwc_taxonrank_added", "dwc_originalnameusageid_added", "gbif_vernacularname_added", "gbif_reference_added", "gbif_canonicalname_added", "dwc_taxonomicstatus_added", "gbif_genericname_added", "dwc_datasetid_added", "dwc_scientificnameauthorship_replaced", "dwc_continent_added", "dwc_taxonid_added", "idigbio_isocountrycode_added", "gbif_taxon_corrected…		stylocidaris		{"lat": 24.4292, "lon": -81.7667}		FALSE	FALSE	animalia, echinodermata, echinoidea, cidaroida, cidaridae		1		usnm	http://biocol.org/urn:lsid:biocol.org:col:34871		animalia
f5f77b83-4ac0-4c43-90e5-4d102ba266fa			preservedspecimen		lytechinus euerces	10685	echinoidea	invertebrate zoology			united states fish commission			north america		united states	usa		7ddf754f-d193-4cc9-b351-99906754a03b	1885-01-15	2021-04-18T11:29:37.741747+00:00	0.289855072						fd7b2a0c78832128557fb6d4cdeb72529b6fa487		toxopneustidae	usfc/a2318	["geopoint_datum_missing", "rev_geocode_eez", "dwc_taxonrank_added", "gbif_reference_added", "gbif_canonicalname_added", "dwc_taxonomicstatus_added", "gbif_genericname_added", "dwc_datasetid_added", "dwc_scientificnameauthorship_replaced", "dwc_continent_added", "dwc_taxonid_added", "idigbio_isocountrycode_added", "gbif_taxon_corrected", "dwc_order_replaced", "dwc_parentnameusageid_added"]		lytechinus		{"lat": 24.4292, "lon": -81.7667}		FALSE	FALSE	animalia, echinodermata, echinoidea, temnopleuroida, toxopneustidae		2		usnm	http://biocol.org/urn:lsid:biocol.org:col:34871		animalia
3ee57beb-0659-4b5f-87b0-ed11a9ed1862			preservedspecimen		cidaris abyssicola	e13120	echinoidea	invertebrate zoology			university of miami			north america		united states	usa		7ddf754f-d193-4cc9-b351-99906754a03b	1/22/1964	2021-04-18T11:29:37.741747+00:00	0.289855072						35321a1d9df84b58f289ab0a0509cf1caf966a12		cidaridae	g220	["geopoint_datum_missing", "rev_geocode_eez", "dwc_taxonrank_added", "dwc_originalnameusageid_added", "dwc_multimedia_added", "gbif_reference_added", "gbif_canonicalname_added", "dwc_taxonomicstatus_added", "gbif_genericname_added", "dwc_datasetid_added", "dwc_scientificnameauthorship_replaced", "dwc_continent_added", "dwc_taxonid_added", "idigbio_isocountrycode_added", "gbif_taxon_corrected", "d…		cidaris		{"lat": 24.4167, "lon": -80.5583}		FALSE	FALSE	animalia, echinodermata, echinoidea, cidaroida, cidaridae		10		usnm	http://biocol.org/urn:lsid:biocol.org:col:34871		animalia
b93f0153-7174-402a-812a-b478c5bac394			preservedspecimen		Echinolampas depressa	e12924	echinoidea	invertebrate zoology			university of miami			north america		united states	usa		7ddf754f-d193-4cc9-b351-99906754a03b	4/26/1969	2021-04-18T11:29:37.741747+00:00	0.289855072						ac09a41211b315da2a1252f742831cf98c95e97c		echinolampadidae	g1082	["geopoint_datum_missing", "rev_geocode_eez", "dwc_taxonrank_added", "gbif_reference_added", "gbif_canonicalname_added", "dwc_taxonomicstatus_added", "gbif_genericname_added", "dwc_datasetid_added", "dwc_scientificnameauthorship_replaced", "dwc_continent_added", "dwc_taxonid_added", "idigbio_isocountrycode_added", "gbif_taxon_corrected", "dwc_order_replaced", "dwc_parentnameusageid_added"]		echinolampas		{"lat": 24.4083, "lon": -82.0417}		FALSE	FALSE	animalia, echinodermata, echinoidea, cassiduloida, echinolampadidae		2		usnm	http://biocol.org/urn:lsid:biocol.org:col:34871		animalia
e344396e-41f1-4664-95bc-389df333dd83			preservedspecimen		Echinocyamus grandiporus	e36163	echinoidea	invertebrate zoology			national marine fisheries service			north america		united states	usa		7ddf754f-d193-4cc9-b351-99906754a03b	6/2/1964	2021-04-18T11:29:37.741747+00:00	0.289855072						bb91b00d31c65fa5360b03819b56df83ff23c283		echinocyamidae		["geopoint_datum_missing", "rev_geocode_eez", "dwc_taxonrank_added", "gbif_reference_added", "gbif_canonicalname_added", "dwc_taxonomicstatus_added", "gbif_genericname_added", "dwc_datasetid_added", "dwc_scientificnameauthorship_replaced", "dwc_continent_added", "dwc_taxonid_added", "idigbio_isocountrycode_added", "gbif_taxon_corrected", "dwc_parentnameusageid_added", "dwc_family_replaced"]		echinocyamus		{"lat": 24.5833, "lon": -80.4667}		FALSE	FALSE	animalia, echinodermata, echinoidea, clypeasteroida, fibulariidae		6		usnm	http://biocol.org/urn:lsid:biocol.org:col:34871		animalia
dfd7dcf4-bbc4-41f5-9a16-8251a7f08cd5			preservedspecimen		arbacia punctulata	e32903	echinoidea	invertebrate zoology			continental shelf associates for blm/ mms					united states	usa		7ddf754f-d193-4cc9-b351-99906754a03b	7/31/1981	2018-04-12T14:40:34.943694+00:00	0.260869565						58c2aafa5a4227a7ba77b1d59cd434bdcd0ca886		arbaciidae	2/ii-21a	["geopoint_datum_missing", "rev_geocode_eez", "dwc_taxonrank_added", "dwc_originalnameusageid_added", "gbif_vernacularname_added", "dwc_multimedia_added", "gbif_reference_added", "gbif_canonicalname_added", "dwc_taxonomicstatus_added", "gbif_genericname_added", "dwc_datasetid_added", "dwc_scientificnameauthorship_replaced", "dwc_taxonid_added", "idigbio_isocountrycode_added", "gbif_taxon_correcte…		arbacia		{"lat": 25.2878, "lon": -82.8694}		FALSE	FALSE	animalia, echinodermata, echinoidea, arbacioida, arbaciidae		1		usnm	http://biocol.org/urn:lsid:biocol.org:col:34871		animalia
7507a73a-38c2-4e32-9479-1134a0036b5a			preservedspecimen		genocidaris maculata	ech-2883	echinoidea	iz			us coast survey, 1867-1871, louis f. pourtales			north america		united states	usa		7ddf754f-d193-4cc9-b351-99906754a03b	1869-05-11T00:00:00+00:00	2021-05-20T20:34:53.226246+00:00	0.362318841						6b85b34976a00be60948a5ce462ada3370417f67	1869-05-11	trigonocidaridae		["geopoint_datum_error", "rev_geocode_eez", "dwc_taxonrank_added", "gbif_reference_added", "gbif_canonicalname_added", "dwc_taxonomicstatus_added", "gbif_genericname_added", "dwc_datasetid_added", "dwc_continent_added", "idigbio_isocountrycode_added", "gbif_taxon_corrected", "dwc_taxonid_added", "dwc_parentnameusageid_added"]		genocidaris		{"lat": 24.8722222222, "lon": -80.3722222222}		FALSE	FALSE	animalia echinodermata echinoidea camarodonta trigonocidaridae genocidaris maculata		7		mcz	b4640710-8e03-11d8-b956-b8a03c50a862		animalia
dfc0da49-9d37-414a-b6b5-8d1e99e9b129			preservedspecimen		Echinoneus cyclostomus	14011-echinodermata	echinoidea	invertebrate zoology			michonneau, françois; paulay, gustav; mcpherson, sarah; bemis, mandy; lin, hsiu; moore, jenna; evans, nathaniel			north america		united states	usa	monroe county	7ddf754f-d193-4cc9-b351-99906754a03b	2010-05-03T00:00:00+00:00	2017-12-06T14:50:11.566967+00:00	0.231884058						c17bfa0b86064d305da1a3bfe879a1f0ed30ac5f	5/3/2010	echinoneidae		["geopoint_datum_missing", "rev_geocode_eez", "dwc_taxonrank_added", "gbif_reference_added", "gbif_canonicalname_added", "dwc_taxonomicstatus_added", "gbif_genericname_added", "dwc_datasetid_added", "dwc_scientificnameauthorship_replaced", "gbif_vernacularname_added", "dwc_country_replaced", "dwc_taxonid_added", "idigbio_isocountrycode_added", "gbif_taxon_corrected", "dwc_parentnameusageid_added"]		echinoneus		{"lat": 24.7651, "lon": -80.7542}		FALSE	FALSE					uf			animalia
f5335aaa-61b4-4909-9068-950c776142a6			preservedspecimen		echinometra lucunter	e36722	echinoidea	invertebrate zoology			p. kier & sohl			north america		united states	usa		7ddf754f-d193-4cc9-b351-99906754a03b		2021-04-18T11:29:37.741747+00:00	0.202898551						b939476f72bff7e978656e116b0295b568664c5f		echinometridae		["geopoint_datum_missing", "rev_geocode_eez", "geopoint_low_precision", "dwc_taxonrank_added", "dwc_multimedia_added", "gbif_reference_added", "gbif_canonicalname_added", "dwc_taxonomicstatus_added", "gbif_genericname_added", "dwc_datasetid_added", "dwc_originalnameusageid_added", "dwc_scientificnameauthorship_replaced", "dwc_continent_added", "dwc_taxonid_added", "idigbio_isocountrycode_added", …		echinometra		{"lat": 24.6767, "lon": -81.19}		FALSE	FALSE	animalia, echinodermata, echinoidea, echinoida, echinometridae		1		usnm	http://biocol.org/urn:lsid:biocol.org:col:34871		animalia
4deb38fa-6466-48eb-bc80-46a00033fe19			preservedspecimen		Brissopsis luzonica	e48437	echinoidea	invertebrate zoology			w. schmitt & a. pearse			north america		united states	usa		7ddf754f-d193-4cc9-b351-99906754a03b		2021-04-18T11:29:37.741747+00:00	0.188405797						8f3be03522c19c7a47b13e3ffea85e9d5dc1c3dc		brissidae		["geopoint_datum_missing", "rev_geocode_eez", "geopoint_low_precision", "dwc_taxonrank_added", "dwc_originalnameusageid_added", "dwc_specificepithet_replaced", "gbif_reference_added", "gbif_canonicalname_added", "gbif_genericname_added", "dwc_datasetid_added", "dwc_continent_added", "dwc_scientificnameauthorship_added", "dwc_taxonid_added", "idigbio_isocountrycode_added", "gbif_vernacularname_add…		brissopsis		{"lat": 24.67, "lon": -81.58}		FALSE	FALSE	animalia, echinodermata, echinoidea, spatangoida, brissidae		3		usnm	http://biocol.org/urn:lsid:biocol.org:col:34871		animalia
a288a18c-afc5-4e75-86ba-e5e4391d5ded			preservedspecimen		eucidaris tribuloides	11451-echinodermata	echinoidea	invertebrate zoology						north america		united states	usa		7ddf754f-d193-4cc9-b351-99906754a03b	2005-12-11T00:00:00+00:00	2018-04-13T10:17:59.368742+00:00	0.188405797						853318a62b45abe393d8a68530c3f4aacf3f4aa5	12/11/2005	cidaridae		["geopoint_datum_missing", "dwc_taxonrank_added", "dwc_multimedia_added", "gbif_reference_added", "gbif_canonicalname_added", "dwc_taxonomicstatus_added", "gbif_genericname_added", "dwc_datasetid_added", "dwc_originalnameusageid_added", "dwc_scientificnameauthorship_replaced", "gbif_vernacularname_added", "dwc_country_replaced", "dwc_taxonid_added", "idigbio_isocountrycode_added", "gbif_taxon_cor…		eucidaris		{"lat": 24.5416667, "lon": -81.8066667}		FALSE	FALSE					uf			animalia
5df6910d-d24b-440d-afaa-d7bec4ab299c			preservedspecimen		coelopleurus floridanus	e12122	echinoidea	invertebrate zoology			university of miami			north america		united states	usa		7ddf754f-d193-4cc9-b351-99906754a03b	6/21/1963	2021-04-18T11:29:37.741747+00:00	0.304347826						13a136bdccbf680e827541647c9b8a38bfdb7d3a		arbaciidae	g135	["geopoint_datum_missing", "rev_geocode_eez", "dwc_taxonrank_added", "gbif_reference_added", "gbif_canonicalname_added", "dwc_taxonomicstatus_added", "gbif_genericname_added", "dwc_datasetid_added", "dwc_scientificnameauthorship_replaced", "dwc_continent_added", "dwc_taxonid_added", "idigbio_isocountrycode_added", "gbif_taxon_corrected", "dwc_parentnameusageid_added"]		coelopleurus		{"lat": 24.4833, "lon": -80.8833}		FALSE	FALSE	animalia, echinodermata, echinoidea, arbacioida, arbaciidae		7		usnm	http://biocol.org/urn:lsid:biocol.org:col:34871		animalia
cd8efe01-31bf-49cf-b830-2c43db5f5c95			fossilspecimen			30984	echinoidea	ip			burgess, george			north america		united states	usa			1989-05-24T00:00:00+00:00	2020-10-14T13:20:05.668229+00:00	0.31884058			recent		quaternary	6cee83d4a7fa5ad47952e594f12dab896bbd93f0	5/24/1989	cidaridae	ghb89-36	["geopoint_datum_missing", "rev_geocode_eez", "idigbio_isocountrycode_added"]				{"lat": 24.3413, "lon": -82.1722}		FALSE	FALSE					uf			animalia
ca834df5-8bcc-4a9a-b929-d5766b7211ac			preservedspecimen		gracilechinus gracilis	ech-1163	echinoidea	iz			steamer bibb, louis f. pourtales			north america		united states	usa		7ddf754f-d193-4cc9-b351-99906754a03b	1868-05-16T00:00:00+00:00	2021-05-20T20:34:53.226246+00:00	0.347826087						2faaf6a92407bc4ecb2f5d23676e8d1134c2fa91	1868-05-16	echinidae		["geopoint_datum_error", "rev_geocode_eez", "dwc_taxonrank_added", "gbif_reference_added", "gbif_genericname_added", "dwc_parentnameusageid_added", "dwc_datasetid_added", "gbif_taxon_corrected", "dwc_continent_added", "idigbio_isocountrycode_added", "dwc_taxonomicstatus_added", "dwc_taxonid_added", "dwc_originalnameusageid_added", "gbif_canonicalname_added"]		gracilechinus		{"lat": 24.483344, "lon": -81.81846}		FALSE	FALSE	animalia echinodermata echinoidea camarodonta echinidae gracilechinus gracilis		3		mcz	b4640710-8e03-11d8-b956-b8a03c50a862		animalia
db84a940-5043-4b80-bb0a-e57788754654			preservedspecimen		ophiura carnea skoogi	e49405	ophiuroidea	invertebrate zoology			w. schmitt			north america		united states	usa		7ddf754f-d193-4cc9-b351-99906754a03b	7/7/1931	2021-04-18T11:29:37.741747+00:00	0.246376812						868866ed9454e052dfa1da795e330a5a05b25879		ophiuridae		["geopoint_datum_missing", "rev_geocode_eez", "geopoint_low_precision", "dwc_taxonrank_added", "dwc_originalnameusageid_added", "dwc_specificepithet_replaced", "gbif_reference_added", "gbif_canonicalname_added", "dwc_taxonomicstatus_added", "gbif_genericname_added", "dwc_datasetid_added", "dwc_continent_added", "dwc_scientificnameauthorship_added", "dwc_infraspecificepithet_added", "dwc_taxonid_a…		ophiura		{"lat": 24.63, "lon": -82.92}		FALSE	FALSE	animalia, echinodermata, ophiuroidea, ophiurida, ophiuridae		1	skoogi	usnm	http://biocol.org/urn:lsid:biocol.org:col:34871		animalia
dda0e4ec-6874-4a25-96a2-705fdbd1cb94			preservedspecimen		Clypeaster ravenelii	e3101	echinoidea	invertebrate zoology			p. bartsch			north america		united states	usa		7ddf754f-d193-4cc9-b351-99906754a03b	8/17/1932	2021-04-18T11:29:37.741747+00:00	0.246376812						d726b9dfad969e7be44e379d5f3746edfdaac0b9		clypeasteridae		["geopoint_datum_missing", "rev_geocode_eez", "geopoint_low_precision", "dwc_taxonrank_added", "dwc_originalnameusageid_added", "dwc_multimedia_added", "gbif_reference_added", "gbif_canonicalname_added", "gbif_genericname_added", "dwc_datasetid_added", "dwc_scientificnameauthorship_replaced", "dwc_specificepithet_replaced", "dwc_continent_added", "dwc_taxonid_added", "idigbio_isocountrycode_added…		clypeaster		{"lat": 24.67, "lon": -81.58}		FALSE	FALSE	animalia, echinodermata, echinoidea, clypeasteroida, clypeasteridae		21		usnm	http://biocol.org/urn:lsid:biocol.org:col:34871		animalia
d2be370e-db3e-443a-bdb1-d8636fbc76af			preservedspecimen		eucidaris tribuloides	e14183	echinoidea	invertebrate zoology			university of miami			north america		bahamas	bhs		7ddf754f-d193-4cc9-b351-99906754a03b	3/6/1968	2021-04-18T11:29:37.741747+00:00	0.246376812						0b2f3e4d51b1c9cc21bad58a31da6be5a8281f81		cidaridae	g989	["geopoint_datum_missing", "rev_geocode_eez", "dwc_taxonrank_added", "gbif_vernacularname_added", "dwc_multimedia_added", "gbif_reference_added", "gbif_canonicalname_added", "dwc_taxonomicstatus_added", "gbif_genericname_added", "dwc_datasetid_added", "dwc_originalnameusageid_added", "dwc_scientificnameauthorship_replaced", "dwc_continent_added", "dwc_taxonid_added", "idigbio_isocountrycode_added…		eucidaris		{"lat": 24.1167, "lon": -80.1833}		FALSE	FALSE	animalia, echinodermata, echinoidea, cidaroida, cidaridae		1		usnm	http://biocol.org/urn:lsid:biocol.org:col:34871		animalia
19d2afc2-2d63-42c3-badf-a82ae7afc95b			preservedspecimen		Palaeobrissus hilgardi	e20384	echinoidea	invertebrate zoology			university of miami			north america		united states	usa		7ddf754f-d193-4cc9-b351-99906754a03b	4/29/1969	2021-04-18T11:29:37.741747+00:00	0.289855072						11cab7498b36ceeee3b192f36a05524ef9cf8abc		palaeotropidae	g1102	["geopoint_datum_missing", "rev_geocode_eez", "dwc_taxonrank_added", "dwc_family_replaced", "gbif_reference_added", "gbif_canonicalname_added", "dwc_taxonomicstatus_added", "gbif_genericname_added", "dwc_datasetid_added", "dwc_scientificnameauthorship_replaced", "dwc_continent_added", "dwc_taxonid_added", "idigbio_isocountrycode_added", "gbif_taxon_corrected", "dwc_parentnameusageid_added"]		palaeobrissus		{"lat": 24.2583, "lon": -81.5667}		FALSE	FALSE	animalia, echinodermata, echinoidea, spatangoida, asterostomatidae		1		usnm	http://biocol.org/urn:lsid:biocol.org:col:34871		animalia
6253c6f6-ff56-4244-b1b1-1771ba58c40d			preservedspecimen			e20342	echinoidea	invertebrate zoology			university of miami			north america		united states	usa			2/3/1968	2021-04-18T11:29:37.741747+00:00	0.347826087						fde4b2bf71fc1af20d4c4ec28ab09d766290df04		echinidae	g972	["geopoint_datum_missing", "rev_geocode_eez", "geopoint_low_precision", "dwc_continent_added", "idigbio_isocountrycode_added", "taxon_match_failed"]		echinus		{"lat": 24.4, "lon": -80.8667}		FALSE	FALSE	animalia, echinodermata, echinoidea, echinoida, echinidae		1		usnm	http://biocol.org/urn:lsid:biocol.org:col:34871		animalia
7384f3b3-08cf-49d2-877f-c0934b111de0			preservedspecimen		Clypeaster chesheri	e10872	echinoidea	invertebrate zoology			university of miami			north america		united states	usa		7ddf754f-d193-4cc9-b351-99906754a03b	4/12/1965	2021-04-18T11:29:37.741747+00:00	0.304347826						2f85962e18d0e76ce01b5ea7c589088e1b362106		clypeasteridae	g566	["geopoint_datum_missing", "rev_geocode_eez", "dwc_taxonrank_added", "dwc_multimedia_added", "gbif_reference_added", "gbif_canonicalname_added", "dwc_taxonomicstatus_added", "gbif_genericname_added", "dwc_datasetid_added", "dwc_scientificnameauthorship_replaced", "dwc_continent_added", "dwc_taxonid_added", "idigbio_isocountrycode_added", "gbif_taxon_corrected", "dwc_parentnameusageid_added"]		clypeaster		{"lat": 24.4167, "lon": -82.9333}		FALSE	FALSE	animalia, echinodermata, echinoidea, clypeasteroida, clypeasteridae		10		usnm	http://biocol.org/urn:lsid:biocol.org:col:34871		animalia
d76546a8-ef0f-476f-8989-f5786fa796b8			preservedspecimen		caenopedina cubensis	ech-2892	echinoidea	iz			us coast survey, 1867-1871, louis f. pourtales			north america	0	united states	usa		7ddf754f-d193-4cc9-b351-99906754a03b	1869-11-17T00:00:00+00:00	2021-07-16T14:57:47.448042+00:00	0.376811594						d056fded0795010ab66164bb1eacea1813cd31c1	1869-11-17	pedinidae		["geopoint_datum_error", "rev_geocode_eez", "dwc_taxonrank_added", "gbif_reference_added", "gbif_canonicalname_added", "dwc_taxonomicstatus_added", "gbif_genericname_added", "dwc_datasetid_added", "dwc_continent_added", "idigbio_isocountrycode_added", "gbif_taxon_corrected", "dwc_taxonid_added", "dwc_parentnameusageid_added"]		caenopedina		{"lat": 24.3416666667, "lon": -81.975}		FALSE	FALSE	animalia echinodermata echinoidea pedinoida pedinidae caenopedina cubensis		2		mcz	b4640710-8e03-11d8-b956-b8a03c50a862		animalia
88255c2f-7622-4b4b-a36a-bd0d20a72e3e			preservedspecimen		plesiodiadema antillarum	e12306	echinoidea	invertebrate zoology			university of miami			north america		united states	usa		7ddf754f-d193-4cc9-b351-99906754a03b	6/22/1963	2021-04-18T11:29:37.741747+00:00	0.246376812						b3a85634f4de23de0ed57ba5e02e3d0ea0114b68		aspidodiadematidae	g143	["geopoint_datum_missing", "rev_geocode_eez", "geopoint_low_precision", "rev_geocode_mismatch", "dwc_taxonrank_added", "gbif_reference_added", "gbif_canonicalname_added", "dwc_taxonomicstatus_added", "gbif_genericname_added", "dwc_datasetid_added", "dwc_originalnameusageid_added", "dwc_scientificnameauthorship_replaced", "dwc_continent_added", "dwc_taxonid_added", "idigbio_isocountrycode_added", …		plesiodiadema		{"lat": 24.4667, "lon": -80.2}		FALSE	FALSE	animalia, echinodermata, echinoidea, diadematoida, aspidodiadematidae		1		usnm	http://biocol.org/urn:lsid:biocol.org:col:34871		animalia
4074a995-83b1-4601-86c5-e69e094e9eb0			preservedspecimen		eucidaris tribuloides	e14174	echinoidea	invertebrate zoology			university of miami			north america		united states	usa		7ddf754f-d193-4cc9-b351-99906754a03b	2/26/1969	2021-04-18T11:29:37.741747+00:00	0.260869565						6f9b4cc431536199b8cd5a5775af878edbe1819c		cidaridae	g1033	["geopoint_datum_missing", "rev_geocode_eez", "dwc_taxonrank_added", "gbif_vernacularname_added", "dwc_multimedia_added", "gbif_reference_added", "gbif_canonicalname_added", "dwc_taxonomicstatus_added", "gbif_genericname_added", "dwc_datasetid_added", "dwc_originalnameusageid_added", "dwc_scientificnameauthorship_replaced", "dwc_continent_added", "dwc_taxonid_added", "idigbio_isocountrycode_added…		eucidaris		{"lat": 24.6033, "lon": -81.1083}		FALSE	FALSE	animalia, echinodermata, echinoidea, cidaroida, cidaridae		5		usnm	http://biocol.org/urn:lsid:biocol.org:col:34871		animalia
d41bc501-2678-4ce0-9f85-b5cf641d6859			preservedspecimen		Clypeaster subdepressus	e39059	echinoidea	invertebrate zoology			continental shelf associates for blm/ mms			north america		united states	usa		7ddf754f-d193-4cc9-b351-99906754a03b	12/8/1982	2021-04-18T11:29:37.741747+00:00	0.260869565						618f6ea83eab7a4928b460d00c1a3844a9cbea0a		clypeasteridae	3/ii-51-tds	["geopoint_datum_missing", "rev_geocode_eez", "geopoint_low_precision", "dwc_taxonrank_added", "gbif_vernacularname_added", "dwc_multimedia_added", "gbif_reference_added", "gbif_canonicalname_added", "dwc_taxonomicstatus_added", "gbif_genericname_added", "dwc_datasetid_added", "dwc_scientificnameauthorship_replaced", "dwc_continent_added", "dwc_parentnameusageid_added", "dwc_taxonid_added", "idig…		clypeaster		{"lat": 25.2944, "lon": -81.8}		FALSE	FALSE	animalia, echinodermata, echinoidea, clypeasteroida, clypeasteridae		8		usnm	http://biocol.org/urn:lsid:biocol.org:col:34871		animalia
2b28cfa3-2c00-4be1-8b13-3b8a1201d508			preservedspecimen		echinometra lucunter	14086	echinoidea	invertebrate zoology	invertebrate zoology					north america		united states	usa	florida	7ddf754f-d193-4cc9-b351-99906754a03b	1/9/1973	2021-05-20T20:34:19.611675+00:00	0.202898551						5e44a58fb1ebbf8d89cb577fc4dc960292c8efb9		echinometridae	fmnh14086	["geopoint_datum_missing", "dwc_taxonrank_added", "dwc_country_replaced", "dwc_multimedia_added", "gbif_canonicalname_added", "dwc_specificepithet_added", "dwc_taxonomicstatus_added", "gbif_genericname_added", "dwc_originalnameusageid_added", "dwc_scientificnameauthorship_added", "dwc_taxonid_added", "idigbio_isocountrycode_added", "gbif_vernacularname_added", "gbif_taxon_corrected", "dwc_order_r…		echinometra		{"lat": 24.565761, "lon": -81.690377}		FALSE	FALSE	animalia echinodermata echinoidea echinoida echinometridae		1		fmnh	fmnh		animalia
1ecd3e88-1cad-4fc4-88c6-9efb2c74b44f			preservedspecimen		echinometra lucunter	39690	echinoidea	invertebrate zoology			j. henderson			north america		united states	usa		7ddf754f-d193-4cc9-b351-99906754a03b	10/10/1911	2021-04-18T11:29:37.741747+00:00	0.231884058						93be3e612bfa21f9ef77d99c4c439ad9e2bd567e		echinometridae		["geopoint_datum_missing", "rev_geocode_eez", "geopoint_low_precision", "dwc_taxonrank_added", "gbif_vernacularname_added", "dwc_multimedia_added", "gbif_reference_added", "gbif_canonicalname_added", "dwc_taxonomicstatus_added", "gbif_genericname_added", "dwc_datasetid_added", "dwc_originalnameusageid_added", "dwc_scientificnameauthorship_replaced", "dwc_continent_added", "dwc_taxonid_added", "id…		echinometra		{"lat": 24.63, "lon": -82.92}		FALSE	FALSE	animalia, echinodermata, echinoidea, echinoida, echinometridae		1		usnm	http://biocol.org/urn:lsid:biocol.org:col:34871		animalia
e109b931-6828-43d4-80dd-7dbe36349998			preservedspecimen		Clypeaster ravenelii	1512-echinodermata	echinoidea	invertebrate zoology			burgess, g.			north america		united states	usa	monroe county	7ddf754f-d193-4cc9-b351-99906754a03b	2000-05-12T00:00:00+00:00	2018-04-13T10:17:59.368742+00:00	0.202898551						70f508285e1d4852b68bb5f89c8c5fe2d89f15c1	5/12/2000	clypeasteridae		["geopoint_datum_missing", "rev_geocode_eez", "dwc_taxonrank_added", "dwc_multimedia_added", "gbif_reference_added", "dwc_scientificnameauthorship_added", "gbif_canonicalname_added", "dwc_taxonomicstatus_added", "gbif_genericname_added", "dwc_datasetid_added", "dwc_specificepithet_replaced", "dwc_parentnameusageid_added", "dwc_country_replaced", "dwc_taxonid_added", "idigbio_isocountrycode_added"…		clypeaster		{"lat": 24.3424333, "lon": -82.6190667}		FALSE	FALSE					uf			animalia
193e7c19-efff-4034-af8d-68535d7befad			fossilspecimen		lytechinus variegatus	30968	echinoidea	ip			burgess, george			north america		united states	usa		7ddf754f-d193-4cc9-b351-99906754a03b	1989-05-24T00:00:00+00:00	2020-10-14T13:20:05.668229+00:00	0.217391304			recent		quaternary	a97c8d8ece7f21b4b7dad45f34165fe1a6d4bfa4	5/24/1989	toxopneustidae		["geopoint_datum_missing", "rev_geocode_eez", "dwc_taxonrank_added", "gbif_reference_added", "dwc_scientificnameauthorship_added", "gbif_canonicalname_added", "dwc_taxonomicstatus_added", "gbif_genericname_added", "dwc_datasetid_added", "dwc_parentnameusageid_added", "dwc_taxonid_added", "idigbio_isocountrycode_added", "dwc_multimedia_added", "gbif_vernacularname_added", "gbif_taxon_corrected", "…		lytechinus		{"lat": 24.7077, "lon": -82.1616}		FALSE	FALSE					uf			animalia
633e04a6-49ba-45a3-8897-e5e5818b7499			preservedspecimen		genocidaris maculata	e12081	echinoidea	invertebrate zoology			university of miami			north america		united states	usa		7ddf754f-d193-4cc9-b351-99906754a03b	2/26/1969	2021-04-18T11:29:37.741747+00:00	0.275362319						76f5e67c3ad31845e6812a92790044b91d578079		trigonocidaridae	g1033	["geopoint_datum_missing", "rev_geocode_eez", "dwc_taxonrank_added", "dwc_family_replaced", "gbif_reference_added", "gbif_canonicalname_added", "dwc_taxonomicstatus_added", "gbif_genericname_added", "dwc_datasetid_added", "dwc_scientificnameauthorship_replaced", "dwc_continent_added", "dwc_taxonid_added", "idigbio_isocountrycode_added", "gbif_taxon_corrected", "dwc_order_replaced", "dwc_parentnam…		genocidaris		{"lat": 24.6033, "lon": -81.1083}		FALSE	FALSE	animalia, echinodermata, echinoidea, temnopleuroida, temnopleuridae		1		usnm	http://biocol.org/urn:lsid:biocol.org:col:34871		animalia
a0689be6-e95b-4f48-958d-47841a94931e			preservedspecimen		echinometra lucunter	15433	echinoidea	invertebrate zoology	invertebrate zoology					north america		united states	usa	florida	7ddf754f-d193-4cc9-b351-99906754a03b	1/14/1975	2021-05-20T20:34:19.611675+00:00	0.202898551						7537710153a8c5c8cee9670368576848e43ac5be		echinometridae	fmnh15433	["geopoint_datum_missing", "dwc_taxonrank_added", "dwc_country_replaced", "dwc_multimedia_added", "gbif_canonicalname_added", "dwc_specificepithet_added", "dwc_taxonomicstatus_added", "gbif_genericname_added", "dwc_originalnameusageid_added", "dwc_scientificnameauthorship_added", "dwc_taxonid_added", "idigbio_isocountrycode_added", "gbif_vernacularname_added", "gbif_taxon_corrected", "dwc_order_r…		echinometra		{"lat": 24.565761, "lon": -81.690377}		FALSE	FALSE	animalia echinodermata echinoidea echinoida echinometridae		8		fmnh	fmnh		animalia
15256076-b197-4b98-9b3d-62e58136e435			preservedspecimen		cidaris abyssicola	21616	echinoidea	invertebrate zoology			united states fish commission			north america		united states	usa		7ddf754f-d193-4cc9-b351-99906754a03b	2/26/1902	2021-04-18T11:29:37.741747+00:00	0.275362319						3c79474814a5abea19e9159946dce55edaac34f1		cidaridae	usfc/fcfh7298	["geopoint_datum_missing", "rev_geocode_eez", "dwc_taxonrank_added", "dwc_originalnameusageid_added", "dwc_multimedia_added", "gbif_reference_added", "gbif_canonicalname_added", "dwc_taxonomicstatus_added", "gbif_genericname_added", "dwc_datasetid_added", "dwc_scientificnameauthorship_replaced", "dwc_continent_added", "dwc_taxonid_added", "idigbio_isocountrycode_added", "gbif_taxon_corrected", "d…		cidaris		{"lat": 24.3167, "lon": -81.6625}		FALSE	FALSE	animalia, echinodermata, echinoidea, cidaroida, cidaridae		8		usnm	http://biocol.org/urn:lsid:biocol.org:col:34871		animalia
067ab5ff-6e5b-42ab-9620-6293d6a44ad1			preservedspecimen		eucidaris tribuloides	e39014	echinoidea	invertebrate zoology			j. miller			north america		united states	usa		7ddf754f-d193-4cc9-b351-99906754a03b	5/12/1985	2018-04-12T14:40:34.943694+00:00	0.260869565						efabe1f6f92f1d2e0bf812e0f23d90623ee99a74		cidaridae		["geopoint_datum_missing", "rev_geocode_eez", "dwc_taxonrank_added", "gbif_vernacularname_added", "dwc_multimedia_added", "gbif_reference_added", "gbif_canonicalname_added", "dwc_taxonomicstatus_added", "gbif_genericname_added", "dwc_datasetid_added", "dwc_originalnameusageid_added", "dwc_scientificnameauthorship_replaced", "dwc_continent_added", "dwc_taxonid_added", "idigbio_isocountrycode_added…		eucidaris		{"lat": 24.5383, "lon": -81.4083}		FALSE	FALSE	animalia, echinodermata, echinoidea, cidaroida, cidaridae		5		usnm	http://biocol.org/urn:lsid:biocol.org:col:34871		animalia
da802e57-fbdf-4389-b97b-8dff13199392			preservedspecimen		lytechinus variegatus	e41049	echinoidea	invertebrate zoology			lgl ecological research associates/ environmental science and engineering for blm/ mms			north america		united states	usa		7ddf754f-d193-4cc9-b351-99906754a03b	8/20/1984	2021-04-18T11:29:37.741747+00:00	0.260869565						957f6c276e2971f21e43fd137636a7904821023f		toxopneustidae	4/iv-21-tds	["geopoint_datum_missing", "rev_geocode_eez", "dwc_taxonrank_added", "dwc_originalnameusageid_added", "gbif_vernacularname_added", "dwc_multimedia_added", "gbif_reference_added", "gbif_canonicalname_added", "dwc_taxonomicstatus_added", "gbif_genericname_added", "dwc_datasetid_added", "dwc_scientificnameauthorship_replaced", "dwc_continent_added", "dwc_taxonid_added", "idigbio_isocountrycode_added…		lytechinus		{"lat": 25.2883, "lon": -82.8689}		FALSE	FALSE	animalia, echinodermata, echinoidea, temnopleuroida, toxopneustidae		1		usnm	http://biocol.org/urn:lsid:biocol.org:col:34871		animalia
3833d7cc-ca1f-4101-8379-2845a336cfba			preservedspecimen		coelopleurus floridanus	e27272	echinoidea	invertebrate zoology			w. schmitt & a. pearse			north america		united states	usa		7ddf754f-d193-4cc9-b351-99906754a03b		2021-04-18T11:29:37.741747+00:00	0.231884058						6d27e8ff1f875167fe3e98254518c9f5f297262b		arbaciidae		["geopoint_datum_missing", "rev_geocode_eez", "geopoint_low_precision", "dwc_taxonrank_added", "gbif_reference_added", "gbif_canonicalname_added", "gbif_genericname_added", "dwc_datasetid_added", "dwc_scientificnameauthorship_replaced", "dwc_continent_added", "dwc_taxonid_added", "idigbio_isocountrycode_added", "gbif_taxon_corrected", "dwc_taxonomicstatus_added", "dwc_parentnameusageid_added"]		coelopleurus		{"lat": 24.67, "lon": -81.58}		FALSE	FALSE	animalia, echinodermata, echinoidea, arbacioida, arbaciidae		1		usnm	http://biocol.org/urn:lsid:biocol.org:col:34871		animalia
f8d4246d-47a5-43db-a9f9-b80690db77af			preservedspecimen		Brissopsis atlantica	e36616	echinoidea	invertebrate zoology			national marine fisheries service			north america		united states	usa		7ddf754f-d193-4cc9-b351-99906754a03b	5/31/1964	2021-04-18T11:29:37.741747+00:00	0.304347826						d9f7da38702a8ffc94bd34e370ebf41769eec805		brissidae		["geopoint_datum_missing", "rev_geocode_eez", "dwc_taxonrank_added", "gbif_reference_added", "gbif_canonicalname_added", "dwc_taxonomicstatus_added", "gbif_genericname_added", "dwc_datasetid_added", "dwc_scientificnameauthorship_replaced", "dwc_continent_added", "dwc_taxonid_added", "idigbio_isocountrycode_added", "gbif_taxon_corrected", "dwc_parentnameusageid_added"]		brissopsis		{"lat": 24.7033, "lon": -80.7583}		FALSE	FALSE	animalia, echinodermata, echinoidea, spatangoida, brissidae		2		usnm	http://biocol.org/urn:lsid:biocol.org:col:34871		animalia
063cdfe8-ecbe-4445-b278-b2fc14153273			preservedspecimen		eucidaris tribuloides	18909-echinodermata	echinoidea	invertebrate zoology						north america		united states	usa	monroe county	7ddf754f-d193-4cc9-b351-99906754a03b		2020-10-14T13:20:09.878952+00:00	0.130434783						6aae015cbf16475d31c1816ceaadc3fb20dad3c8		cidaridae		["geopoint_datum_missing", "rev_geocode_eez", "geopoint_low_precision", "dwc_taxonrank_added", "dwc_multimedia_added", "gbif_reference_added", "gbif_canonicalname_added", "dwc_taxonomicstatus_added", "gbif_genericname_added", "dwc_datasetid_added", "dwc_originalnameusageid_added", "dwc_scientificnameauthorship_replaced", "gbif_vernacularname_added", "dwc_country_replaced", "dwc_taxonid_added", "i…		eucidaris		{"lat": 24.72, "lon": -81.04}		FALSE	FALSE					uf			animalia
5f961a52-1e27-48fd-9f89-2afdac5ecd86			preservedspecimen		Plagiobrissus grandis	e38992	echinoidea	invertebrate zoology			j. miller			north america		united states	usa		7ddf754f-d193-4cc9-b351-99906754a03b	5/6/1985	2018-04-12T14:40:34.943694+00:00	0.289855072						fd0f792fc109cac361d3ca3e350fbad50d89340a		brissidae		["geopoint_datum_missing", "rev_geocode_eez", "dwc_taxonrank_added", "gbif_reference_added", "gbif_canonicalname_added", "dwc_taxonomicstatus_added", "gbif_genericname_added", "dwc_datasetid_added", "dwc_originalnameusageid_added", "dwc_scientificnameauthorship_replaced", "dwc_continent_added", "dwc_taxonid_added", "idigbio_isocountrycode_added", "gbif_taxon_corrected", "dwc_parentnameusageid_add…		plagiobrissus		{"lat": 24.5483, "lon": -81.3783}		FALSE	FALSE	animalia, echinodermata, echinoidea, spatangoida, brissidae		1		usnm	http://biocol.org/urn:lsid:biocol.org:col:34871		animalia
8e3a3553-8570-4d71-aec5-fa82b780b7b4			preservedspecimen		tripneustes ventricosus	e36719	echinoidea	invertebrate zoology			p. kier & sohl			north america		united states	usa		7ddf754f-d193-4cc9-b351-99906754a03b		2021-04-18T11:29:37.741747+00:00	0.217391304						61054528fcc5417f4ebffcaaf76aee7abbe675e6		toxopneustidae		["geopoint_datum_missing", "rev_geocode_eez", "dwc_taxonrank_added", "dwc_multimedia_added", "gbif_reference_added", "gbif_canonicalname_added", "dwc_taxonomicstatus_added", "gbif_genericname_added", "dwc_datasetid_added", "dwc_originalnameusageid_added", "dwc_scientificnameauthorship_replaced", "dwc_continent_added", "dwc_taxonid_added", "idigbio_isocountrycode_added", "gbif_vernacularname_added…		tripneustes		{"lat": 24.6383, "lon": -81.145}		FALSE	FALSE	animalia, echinodermata, echinoidea, temnopleuroida, toxopneustidae		1		usnm	http://biocol.org/urn:lsid:biocol.org:col:34871		animalia
2e256da7-8204-416a-ad8d-bbb68882ce54			preservedspecimen		stylocidaris affinis	e11976	echinoidea	invertebrate zoology						north america		united states	usa		7ddf754f-d193-4cc9-b351-99906754a03b		2021-04-18T11:29:37.741747+00:00	0.217391304						f5c8faa354e7b66b22cce73bc43e688ee5a26fa8		cidaridae		["geopoint_datum_missing", "rev_geocode_eez", "geopoint_low_precision", "dwc_taxonrank_added", "dwc_originalnameusageid_added", "gbif_vernacularname_added", "gbif_reference_added", "gbif_canonicalname_added", "dwc_taxonomicstatus_added", "gbif_genericname_added", "dwc_datasetid_added", "dwc_scientificnameauthorship_replaced", "dwc_continent_added", "dwc_taxonid_added", "idigbio_isocountrycode_add…		stylocidaris		{"lat": 24.32, "lon": -81.32}		FALSE	FALSE	animalia, echinodermata, echinoidea, cidaroida, cidaridae		1		usnm	http://biocol.org/urn:lsid:biocol.org:col:34871		animalia
a187c223-ccc9-4a02-aa2b-bdd48d8a67f1			preservedspecimen		Clypeaster ravenelii	10643	echinoidea	invertebrate zoology			united states fish commission			north america		united states	usa		7ddf754f-d193-4cc9-b351-99906754a03b	1885-01-15	2021-04-18T11:29:37.741747+00:00	0.260869565						8327289535518a512a7a925eced5660d0085527c		clypeasteridae	usfc/a2318	["geopoint_datum_missing", "rev_geocode_eez", "dwc_taxonrank_added", "dwc_originalnameusageid_added", "dwc_multimedia_added", "gbif_reference_added", "gbif_canonicalname_added", "dwc_taxonomicstatus_added", "gbif_genericname_added", "dwc_datasetid_added", "dwc_scientificnameauthorship_replaced", "dwc_specificepithet_replaced", "dwc_continent_added", "dwc_taxonid_added", "idigbio_isocountrycode_ad…		clypeaster		{"lat": 24.4292, "lon": -81.7667}		FALSE	FALSE	animalia, echinodermata, echinoidea, clypeasteroida, clypeasteridae		1		usnm	http://biocol.org/urn:lsid:biocol.org:col:34871		animalia
f53cd448-682e-40a0-b59c-c006fc8f30ff			preservedspecimen		Encope michelini	e39073	echinoidea	invertebrate zoology			continental shelf associates for blm/ mms			north america		united states	usa		7ddf754f-d193-4cc9-b351-99906754a03b	12/8/1982	2021-04-18T11:29:37.741747+00:00	0.289855072						4f834c0689f02e18c2a84ceca097055508c29ec5		mellitidae	3/ii-51-tds	["geopoint_datum_missing", "rev_geocode_eez", "geopoint_low_precision", "dwc_taxonrank_added", "gbif_vernacularname_added", "gbif_reference_added", "gbif_canonicalname_added", "dwc_taxonomicstatus_added", "gbif_genericname_added", "dwc_datasetid_added", "dwc_scientificnameauthorship_replaced", "dwc_continent_added", "dwc_parentnameusageid_added", "dwc_taxonid_added", "idigbio_isocountrycode_added…		encope		{"lat": 25.2944, "lon": -81.8}		FALSE	FALSE	animalia, echinodermata, echinoidea, clypeasteroida, mellitidae		11		usnm	http://biocol.org/urn:lsid:biocol.org:col:34871		animalia
0b7dec92-ffcd-4b96-9ba3-f2cc69e903a2			preservedspecimen		Meoma ventricosa	e38988	echinoidea	invertebrate zoology			j. miller			north america		united states	usa		7ddf754f-d193-4cc9-b351-99906754a03b	5/6/1985	2018-04-12T14:40:34.943694+00:00	0.275362319						9b77129a0af2e6caab2d981ee9c34a62a878f9f1		brissidae		["geopoint_datum_missing", "rev_geocode_eez", "geopoint_low_precision", "dwc_taxonrank_added", "gbif_reference_added", "gbif_canonicalname_added", "dwc_taxonomicstatus_added", "gbif_genericname_added", "dwc_datasetid_added", "dwc_originalnameusageid_added", "dwc_scientificnameauthorship_replaced", "dwc_continent_added", "dwc_taxonid_added", "idigbio_isocountrycode_added", "gbif_taxon_corrected", …		meoma		{"lat": 24.55, "lon": -81.4067}		FALSE	FALSE	animalia, echinodermata, echinoidea, spatangoida, brissidae		2		usnm	http://biocol.org/urn:lsid:biocol.org:col:34871		animalia
[truncated: 299 more rows]
[truncated: 35 more columns]
