# Supplementary material for: Spatial distribution, diversity, and taphonomy of clypeasteroid and spatangoid echinoids of the central Florida Keys
Source: PeerJ. 2022 Oct 31;10:e14245. doi: 10.7717/peerj.14245 (PMC9632462; doi:10.7717/peerj.14245)
Supplement: Supplemental Information 4 — Coordinates were downloaded from https://gnome.orr.noaa.gov/goods/tools/GSHHS/coast_subset on September 5 2021. The map boundaries were defined by following decimal coordinates: −82.0W, −80.3W, 24.4N, 25.2N. [file peerj-10-14245-s004.csv]

"Map Bounds","2",4	-83.23	-83.23	-79.714	-79.714	"2","1",4	-80.39258	-80.393333	-80.394136	-80.39258	"3","1",3039	-80.394289	-80.394583	-80.394611	-80.393778	-80.393778	-80.394167	-80.395	-80.396722	-80.3975	-80.398333	-80.400028	-80.400833	-80.401278	-80.401222	-80.401667	-80.4025	-80.40375	-80.403778	-80.404583	-80.404611	-80.405417	-80.405444	-80.40375	-80.40375	-80.4025	-80.401667	-80.400472	-80.401278	-80.401278	-80.399194	-80.397472	-80.395	-80.392556	-80.392111	-80.392111	-80.392944	-80.392944	-80.397944	-80.397889
NA	24.254	25.292	25.292	24.254	NA	25.292	25.291222	25.292	25.292	NA	25.292	25.291639	25.290833	25.289972	25.288361	25.287889	25.28875	25.288722	25.289583	25.289583	25.29125	25.29125	25.290806	25.288333	25.287917	25.287861	25.286667	25.285806	25.284944	25.2825	25.281639	25.279167	25.2775	25.276639	25.275361	25.275361	25.276694	25.2775	25.279167	25.281222	25.281194	25.283722	25.28375	25.283306	25.2825	25.281639	25.279972	25.275	25.274139
[truncated: 5,000 more columns]
